# Supplementary material for: Association of SYNE1 locus with bipolar disorder in Chinese population
Source: Hereditas. 2019 Jun 17;156:19. doi: 10.1186/s41065-019-0095-7 (PMC6580462; doi:10.1186/s41065-019-0095-7)
Supplement: Supplementary file 1 — Table S1. The LD between rs9371601 and its nearby SNPs in European and East Asian individuals. (XLSX 249 kb) [file 41065_2019_95_MOESM1_ESM.xlsx]

## Sheet: LD.SNPs
Table S1. The LD between rs9371601 and its nearby SNPs in European and East Asian individuals
Chromosome	SNP	Proxy SNP	Coordinate_HG18	Distance	EAS_LD	EAS_Recombination Rate	CEU_LD	CEU_Recombination Rate
chr6	rs9371601	rs9371233	152332389	499877	0.006	0.55278	NA	NA
chr6	rs9371601	rs118090037	152332894	499372	NA	NA	0.004	0.57964
chr6	rs9371601	rs1884052	152333059	499207	0.033	0.56333	0.011	0.56333
chr6	rs9371601	rs1884053	152333159	499107	0.031	0.53241	0.026	0.53241
chr6	rs9371601	rs79307975	152333183	499083	0.005	0.49123	0.019	0.49123
chr6	rs9371601	rs1884054	152333259	499007	0.031	0.4607	0.026	0.4607
chr6	rs9371601	rs74597676	152333283	498983	0.005	0.43002	NA	NA
chr6	rs9371601	rs74526854	152333311	498955	0.01	0.43702	NA	NA
chr6	rs9371601	rs2982738	152334038	498228	0.033	0.99153	0	0.99153
chr6	rs9371601	rs2982739	152334059	498207	0.062	1.66889	NA	NA
chr6	rs9371601	rs2347870	152334289	497977	0.062	1.55417	0.04	1.55417
chr6	rs9371601	rs9340922	152334299	497967	0.002	1.36828	NA	NA
chr6	rs9371601	rs2347871	152334353	497913	0.042	0.83333	0.026	0.83333
chr6	rs9371601	rs2347872	152334365	497901	0.033	0.42093	0.011	0.42093
chr6	rs9371601	rs3020322	152334795	497471	0.018	0.41667	0.026	0.41667
chr6	rs9371601	rs3020323	152334835	497431	0.024	0.41933	0.026	0.41933
chr6	rs9371601	rs2144024	152335267	496999	0.033	0.50034	0.04	0.50034
chr6	rs9371601	rs9397460	152335429	496837	0.002	0.54118	NA	NA
chr6	rs9371601	rs3020325	152335598	496668	0.042	1.22134	0.026	1.22134
chr6	rs9371601	rs111438274	152335608	496658	0.004	1.26023	NA	NA
chr6	rs9371601	rs9371570	152335668	496598	0.002	1.36484	NA	NA
chr6	rs9371601	rs117804566	152335980	496286	0.006	1.36857	NA	NA
chr6	rs9371601	rs17081942	152336155	496111	0.002	1.37435	NA	NA
chr6	rs9371601	rs117014788	152336832	495434	NA	NA	0.004	1.40071
chr6	rs9371601	rs74484533	152336833	495433	0.003	1.40741	NA	NA
chr6	rs9371601	rs3020326	152336878	495388	0.035	1.39006	0.003	1.39006
chr6	rs9371601	rs117778466	152336907	495359	NA	NA	0.004	1.35898
chr6	rs9371601	rs79578306	152337049	495217	0.005	1.35093	NA	NA
chr6	rs9371601	rs9383951	152337306	494960	0.002	1.29075	NA	NA
chr6	rs9371601	rs3020403	152337408	494858	0.018	0.98162	0.01	0.98162
chr6	rs9371601	rs75301713	152337457	494809	NA	NA	0	0.76392
chr6	rs9371601	rs78228647	152337831	494435	0.039	0.68083	0.019	0.68083
chr6	rs9371601	rs76533529	152337867	494399	NA	NA	0.019	0.64824
chr6	rs9371601	rs61075252	152337967	494299	0.005	0.61389	0.038	0.61389
chr6	rs9371601	rs76180762	152337991	494275	0.006	0.61041	NA	NA
chr6	rs9371601	rs9397073	152338278	493988	0.006	0.55972	NA	NA
chr6	rs9371601	rs3020404	152338679	493587	0.005	0.5118	0.011	0.5118
chr6	rs9371601	rs7759554	152338727	493539	0.002	0.4883	NA	NA
chr6	rs9371601	rs2179922	152338793	493473	0.028	0.472	0.004	0.472
chr6	rs9371601	rs79209605	152338975	493291	0.003	0.4732	NA	NA
chr6	rs9371601	rs7764144	152339245	493021	0.002	0.46757	0.019	0.46757
chr6	rs9371601	rs9397461	152339342	492924	0.006	0.47138	NA	NA
chr6	rs9371601	rs116961154	152339534	492732	NA	NA	0.019	0.47243
chr6	rs9371601	rs73009815	152340090	492176	NA	NA	0.038	0.47372
chr6	rs9371601	rs2982683	152340128	492138	0.005	0.47543	0.003	0.47543
chr6	rs9371601	rs9371571	152340640	491626	0	0.4982	NA	NA
chr6	rs9371601	rs9397462	152340913	491353	0.04	0.55045	NA	NA
chr6	rs9371601	rs73628482	152341001	491265	0.006	0.57555	NA	NA
chr6	rs9371601	rs117095842	152341480	490786	0.02	0.72271	NA	NA
chr6	rs9371601	rs9340931	152341582	490684	0.001	0.87742	0.006	0.87742
chr6	rs9371601	rs3020405	152341646	490620	0.013	1.06321	0.01	1.06321
chr6	rs9371601	rs9340935	152341733	490533	NA	NA	0.038	1.22196
chr6	rs9371601	rs9340936	152342029	490237	0.003	1.13264	NA	NA
chr6	rs9371601	rs78905273	152342090	490176	0	1.13775	NA	NA
chr6	rs9371601	rs9340937	152342228	490038	0.01	1.14518	NA	NA
chr6	rs9371601	rs9340938	152342306	489960	0.003	1.1442	NA	NA
chr6	rs9371601	rs9383952	152342692	489574	0.006	1.20367	NA	NA
chr6	rs9371601	rs9383953	152342693	489573	0.006	1.00315	NA	NA
chr6	rs9371601	rs3020327	152343338	488928	0.018	1.28936	0.001	1.28936
chr6	rs9371601	rs7768330	152343905	488361	0.002	3.20769	NA	NA
chr6	rs9371601	rs3020406	152344157	488109	0.013	5.04971	0.011	5.04971
chr6	rs9371601	rs726281	152344271	487995	0.005	4.67982	0.011	4.67982
chr6	rs9371601	rs726282	152344347	487919	0.052	2.18565	0.004	2.18565
chr6	rs9371601	rs7753398	152344505	487761	0.002	0.94247	0.058	0.94247
chr6	rs9371601	rs726283	152344702	487564	0.008	0.76374	0.003	0.76374
chr6	rs9371601	rs728523	152344884	487382	0.005	0.72379	0.019	0.72379
chr6	rs9371601	rs728524	152345130	487136	0.007	0.72431	NA	NA
chr6	rs9371601	rs58692115	152345291	486975	0.007	0.73953	0.058	0.73953
chr6	rs9371601	rs58653168	152345316	486950	0.004	0.72506	NA	NA
chr6	rs9371601	rs117638902	152345646	486620	NA	NA	0.008	0.72331
chr6	rs9371601	rs9397463	152346021	486245	0.013	0.76352	0.004	0.76352
chr6	rs9371601	rs117518986	152346124	486142	NA	NA	0.004	0.79812
chr6	rs9371601	rs932477	152346289	485977	0.052	0.91933	0.004	0.91933
chr6	rs9371601	rs926777	152346740	485526	0.027	1.10702	0	1.10702
chr6	rs9371601	rs3020328	152347198	485068	0.018	2.40058	0.004	2.40058
chr6	rs9371601	rs76015055	152347451	484815	0.01	3.22775	0.038	3.22775
chr6	rs9371601	rs117984327	152347505	484761	NA	NA	0.004	3.9685
chr6	rs9371601	rs77007261	152347529	484737	0.003	4.61112	0.038	4.61112
chr6	rs9371601	rs9383954	152347695	484571	0	4.78715	0.058	4.78715
chr6	rs9371601	rs9383955	152347867	484399	0.006	5.24257	NA	NA
chr6	rs9371601	rs2982684	152347897	484369	0.052	5.6	0.019	5.6
chr6	rs9371601	rs9383601	152347922	484344	0.008	5.88755	0.058	5.88755
chr6	rs9371601	rs9383602	152348005	484261	0.004	5.95633	0.058	5.95633
chr6	rs9371601	rs74501504	152348027	484239	NA	NA	0.001	5.94118
chr6	rs9371601	rs9371236	152348039	484227	0.001	5.98095	0.058	5.98095
chr6	rs9371601	rs56169335	152348284	483982	0	6.25612	0.058	6.25612
chr6	rs9371601	rs73628494	152348461	483805	0.004	11.3036	0.058	11.3036
chr6	rs9371601	rs3020407	152348954	483312	0.013	11.3895	0.026	11.3895
chr6	rs9371601	rs2144025	152349399	482867	0.006	11.3803	0.068	11.3803
chr6	rs9371601	rs117341225	152349701	482565	NA	NA	0.019	9.21542
chr6	rs9371601	rs117552504	152349880	482386	0.004	7.28916	NA	NA
chr6	rs9371601	rs79530745	152350099	482167	0.01	6.87742	NA	NA
chr6	rs9371601	rs117489027	152350401	481865	0.02	6.86017	NA	NA
chr6	rs9371601	rs75460696	152350518	481748	NA	NA	0.028	1.48982
chr6	rs9371601	rs12664544	152350666	481600	0.006	1.24319	0.019	1.24319
chr6	rs9371601	rs7743290	152350825	481441	0.002	0.62356	0.028	0.62356
chr6	rs9371601	rs117380166	152350985	481281	0.01	0.4062	NA	NA
chr6	rs9371601	rs116783120	152351032	481234	NA	NA	0.028	0.40855
chr6	rs9371601	rs60803780	152351542	480724	0.002	0.40846	0.01	0.40846
chr6	rs9371601	rs12212176	152351700	480566	NA	NA	0.001	0.40876
chr6	rs9371601	rs115037960	152351863	480403	0.04	0.39979	NA	NA
chr6	rs9371601	rs74488112	152351879	480387	NA	NA	0.028	0.41628
chr6	rs9371601	rs58803842	152352306	479960	0.002	0.42526	0.041	0.42526
chr6	rs9371601	rs117533178	152352317	479949	NA	NA	0.019	0.43515
chr6	rs9371601	rs80205454	152352412	479854	NA	NA	0.028	0.44849
chr6	rs9371601	rs11964865	152352739	479527	NA	NA	0.028	0.49101
chr6	rs9371601	rs117710300	152353109	479157	NA	NA	0.004	0.49319
chr6	rs9371601	rs7754762	152353230	479036	0.01	0.49154	0.019	0.49154
chr6	rs9371601	rs13192976	152354108	478158	0.01	0.56758	0.019	0.56758
chr6	rs9371601	rs79784637	152354118	478148	NA	NA	0.008	0.58402
chr6	rs9371601	rs76017759	152354331	477935	NA	NA	0.036	1.01692
chr6	rs9371601	rs9340941	152354839	477427	0	2.29604	0.001	2.29604
chr6	rs9371601	rs2223921	152354982	477284	0.002	1.66667	0.033	1.66667
chr6	rs9371601	rs2223922	152354983	477283	0.002	0.6945	0.033	0.6945
chr6	rs9371601	rs9340944	152355411	476855	0.006	0.40196	0.033	0.40196
chr6	rs9371601	rs9340947	152355788	476478	0.01	0.40107	NA	NA
chr6	rs9371601	rs116809654	152356308	475958	0	0.4002	NA	NA
chr6	rs9371601	rs74487803	152356396	475870	0.001	0.39785	NA	NA
chr6	rs9371601	rs77931140	152356541	475725	0.001	0.37502	0.038	0.37502
chr6	rs9371601	rs79867010	152356920	475346	0.01	0.36338	NA	NA
chr6	rs9371601	rs34375271	152358011	474255	0.016	0.2906	0.019	0.2906
chr6	rs9371601	rs74953875	152358121	474145	NA	NA	0.004	0.2582
chr6	rs9371601	rs17081994	152358440	473826	0.016	0.22546	0.019	0.22546
chr6	rs9371601	rs76258221	152358551	473715	0.01	0.22527	NA	NA
chr6	rs9371601	rs7757956	152358833	473433	0.006	0.21052	0.033	0.21052
chr6	rs9371601	rs78742008	152359542	472724	0.004	0.20778	NA	NA
chr6	rs9371601	rs78342146	152359909	472357	0.003	0.20579	NA	NA
chr6	rs9371601	rs117580860	152359920	472346	NA	NA	0.011	0.19121
chr6	rs9371601	rs75537506	152360054	472212	0.001	0.1796	0.038	0.1796
chr6	rs9371601	rs9340949	152360403	471863	0.001	0.17346	0.038	0.17346
chr6	rs9371601	rs79295623	152361262	471004	0.01	0.17525	NA	NA
chr6	rs9371601	rs79457806	152361278	470988	0.01	0.17234	NA	NA
chr6	rs9371601	rs9340954	152361865	470401	0.003	0.16784	0.017	0.16784
chr6	rs9371601	rs78659537	152363634	468632	0.004	0.14541	NA	NA
chr6	rs9371601	rs722208	152364578	467688	0.003	0.105	0.017	0.105
chr6	rs9371601	rs722207	152364885	467381	0.003	0.08333	0.019	0.08333
chr6	rs9371601	rs722209	152364889	467377	0.021	0.06193	0.019	0.06193
chr6	rs9371601	rs76151218	152366168	466098	NA	NA	0.038	0.06196
chr6	rs9371601	rs117855873	152366563	465703	0.003	0.06126	NA	NA
chr6	rs9371601	rs3020409	152366581	465685	NA	NA	0.038	0.05965
chr6	rs9371601	rs73629912	152366753	465513	NA	NA	0.033	0.05938
chr6	rs9371601	rs117934020	152366858	465408	NA	NA	0.019	0.06067
chr6	rs9371601	rs13219476	152367197	465069	0.016	0.05913	0.019	0.05913
chr6	rs9371601	rs17082000	152367314	464952	NA	NA	0.003	0.06314
chr6	rs9371601	rs76178996	152367380	464886	0.01	0.06157	NA	NA
chr6	rs9371601	rs73009829	152367502	464764	NA	NA	0.042	0.06216
chr6	rs9371601	rs6905370	152367890	464376	0.003	0.06783	0.017	0.06783
chr6	rs9371601	rs117771286	152367931	464335	NA	NA	0.019	0.06745
chr6	rs9371601	rs117692720	152368253	464013	0.006	0.06574	NA	NA
chr6	rs9371601	rs80108742	152368343	463923	0.001	0.06944	NA	NA
chr6	rs9371601	rs11966348	152368361	463905	0.003	0.08617	0.011	0.08617
chr6	rs9371601	rs55839858	152368508	463758	0.006	0.1059	0.033	0.1059
chr6	rs9371601	rs76404804	152369043	463223	0.01	0.10554	NA	NA
chr6	rs9371601	rs117796226	152369685	462581	NA	NA	0.019	0.12176
chr6	rs9371601	rs13216134	152370177	462089	0.016	0.14394	0.019	0.14394
chr6	rs9371601	rs1569788	152370309	461957	0.003	0.17094	0.017	0.17094
chr6	rs9371601	rs75626563	152370311	461955	0.01	0.1804	NA	NA
chr6	rs9371601	rs116929796	152370387	461879	NA	NA	0.019	0.18298
chr6	rs9371601	rs117411903	152370657	461609	0.01	0.20542	NA	NA
chr6	rs9371601	rs74416624	152370840	461426	0.007	0.22189	NA	NA
chr6	rs9371601	rs75949458	152371051	461215	0.003	0.24195	NA	NA
chr6	rs9371601	rs9397074	152371408	460858	0	0.26217	0.038	0.26217
chr6	rs9371601	rs2207231	152371577	460689	0.016	0.28448	0.019	0.28448
chr6	rs9371601	rs116963776	152371700	460566	NA	NA	0.038	0.2815
chr6	rs9371601	rs9340955	152371894	460372	NA	NA	0.028	0.28504
chr6	rs9371601	rs9340958	152372366	459900	NA	NA	0.001	0.49166
chr6	rs9371601	rs116868552	152372531	459735	NA	NA	0.019	0.29259
chr6	rs9371601	rs9340961	152372556	459710	NA	NA	0.003	0.28948
chr6	rs9371601	rs117660938	152373532	458734	NA	NA	0.038	0.29344
chr6	rs9371601	rs9340969	152373823	458443	0.013	0.29259	0.017	0.29259
chr6	rs9371601	rs80025294	152374193	458073	0.006	0.29551	NA	NA
chr6	rs9371601	rs117509702	152374725	457541	NA	NA	0.004	0.29824
chr6	rs9371601	rs13203975	152374797	457469	0.016	0.29444	0.019	0.29444
chr6	rs9371601	rs117091149	152375189	457077	NA	NA	0.019	0.29634
chr6	rs9371601	rs9322349	152375556	456710	0.001	0.29409	0.038	0.29409
chr6	rs9371601	rs9340978	152375638	456628	NA	NA	0.006	0.29666
chr6	rs9371601	rs77131440	152376207	456059	0.01	0.2957	NA	NA
chr6	rs9371601	rs9371237	152376743	455523	0.001	0.29558	0.038	0.29558
chr6	rs9371601	rs12663193	152376929	455337	0.004	0.2969	0.019	0.2969
chr6	rs9371601	rs118113352	152377110	455156	0	0.29822	NA	NA
chr6	rs9371601	rs79933197	152377190	455076	0.01	0.29564	NA	NA
chr6	rs9371601	rs73781052	152377459	454807	NA	NA	0.008	0.29683
chr6	rs9371601	rs117121270	152378158	454108	NA	NA	0.003	0.3
chr6	rs9371601	rs77075800	152378351	453915	0.01	0.31444	NA	NA
chr6	rs9371601	rs74531416	152378690	453576	NA	NA	0.019	0.30582
chr6	rs9371601	rs78015417	152378691	453575	NA	NA	0.019	0.34031
chr6	rs9371601	rs79454314	152379696	452570	NA	NA	0	1.15664
chr6	rs9371601	rs75111707	152379705	452561	0	1.15616	NA	NA
chr6	rs9371601	rs117528100	152380724	451542	NA	NA	0.004	1.36834
chr6	rs9371601	rs35060990	152380856	451410	0.027	1.34946	0	1.34946
chr6	rs9371601	rs7755185	152381308	450958	0	1.6225	0.001	1.6225
chr6	rs9371601	rs117704518	152381662	450604	0.025	2.70436	NA	NA
chr6	rs9371601	rs73009830	152381666	450600	0.039	3.84589	0.002	3.84589
chr6	rs9371601	rs2207232	152381981	450285	0	1.79132	0.019	1.79132
chr6	rs9371601	rs67690147	152382187	450079	0	1.74772	NA	NA
chr6	rs9371601	rs17082033	152382341	449925	0	1.75628	0.019	1.75628
chr6	rs9371601	rs117751136	152382364	449902	NA	NA	0.038	1.76935
chr6	rs9371601	rs9340985	152383280	448986	0.004	2.0574	0.019	2.0574
chr6	rs9371601	rs117808084	152384008	448258	0.004	2.0477	NA	NA
chr6	rs9371601	rs2011885	152384115	448151	0.001	1.45191	0.001	1.45191
chr6	rs9371601	rs9340995	152384472	447794	0.005	1.65463	0.019	1.65463
chr6	rs9371601	rs80126869	152385318	446948	0.01	1.65342	NA	NA
chr6	rs9371601	rs3020411	152385456	446810	0.001	0.36589	0.001	0.36589
chr6	rs9371601	rs3020412	152385538	446728	0	0.36421	NA	NA
chr6	rs9371601	rs3020415	152385650	446616	NA	NA	0	0.36332
chr6	rs9371601	rs73009834	152386039	446227	NA	NA	0.001	0.36648
chr6	rs9371601	rs3020416	152386357	445909	0.025	0.39101	0	0.39101
chr6	rs9371601	rs75531232	152386718	445548	0.002	0.47427	0.003	0.47427
chr6	rs9371601	rs12524943	152386724	445542	NA	NA	0.001	0.66667
chr6	rs9371601	rs3020417	152386725	445541	0.006	0.58974	0.004	0.58974
chr6	rs9371601	rs118086938	152386741	445525	NA	NA	0.004	0.60436
chr6	rs9371601	rs3020418	152386855	445411	0.002	0.75495	0.003	0.75495
chr6	rs9371601	rs76520991	152387214	445052	0.003	0.75723	NA	NA
chr6	rs9371601	rs3020419	152387636	444630	NA	NA	0.002	0.88764
chr6	rs9371601	rs117625238	152388272	443994	NA	NA	0.004	1.06769
chr6	rs9371601	rs116991774	152388748	443518	0.02	0.6773	NA	NA
chr6	rs9371601	rs2982702	152388750	443516	0	0.32857	0.003	0.32857
chr6	rs9371601	rs3020420	152388820	443446	0	0.00833	0.001	0.00833
chr6	rs9371601	rs2982703	152389020	443246	0	0.00435	0.001	0.00435
chr6	rs9371601	rs79707609	152389147	443119	0.004	0.00688	NA	NA
chr6	rs9371601	rs2982704	152389406	442860	0	0.0046	0.001	0.0046
chr6	rs9371601	rs2982705	152389551	442715	0	0.0048	0.001	0.0048
chr6	rs9371601	rs73009842	152390328	441938	NA	NA	0.019	0.00567
chr6	rs9371601	rs3020422	152390451	441815	0	0.00466	0.002	0.00466
chr6	rs9371601	rs9478265	152390594	441672	0.001	0.00534	0.003	0.00534
chr6	rs9371601	rs116978337	152395380	436886	NA	NA	0.011	0.00508
chr6	rs9371601	rs9479169	152396849	435417	0	0.00536	0.003	0.00536
chr6	rs9371601	rs926778	152397475	434791	0.005	0.00483	0.003	0.00483
chr6	rs9371601	rs926779	152397613	434653	0.005	0.00698	0.005	0.00698
chr6	rs9371601	rs2348078	152397880	434386	0	0.0101	0.001	0.0101
chr6	rs9371601	rs2982708	152397913	434353	0.005	0	0.002	0
chr6	rs9371601	rs3020427	152397930	434336	0	0	0	0
chr6	rs9371601	rs6941835	152397963	434303	0.005	0.00669	0.011	0.00669
chr6	rs9371601	rs2860321	152398312	433954	0.003	0.4	0	0.4
chr6	rs9371601	rs3020428	152398337	433929	0.006	2	0.001	2
chr6	rs9371601	rs3020429	152398342	433924	0.005	3.29825	0.001	3.29825
chr6	rs9371601	rs2982709	152398437	433829	0.006	3.71542	0.001	3.71542
chr6	rs9371601	rs72993605	152398451	433815	NA	NA	0.038	3.6243
chr6	rs9371601	rs11755030	152398555	433711	NA	NA	0.003	2.41575
chr6	rs9371601	rs2982710	152398584	433682	0.001	1.0812	0.001	1.0812
chr6	rs9371601	rs9397472	152398740	433526	0.01	1.89839	0.011	1.89839
chr6	rs9371601	rs3020430	152398924	433342	0	0.01773	0	0.01773
chr6	rs9371601	rs34731252	152399371	432895	NA	NA	0.038	0.01638
chr6	rs9371601	rs3020432	152399620	432646	0	0.00834	0.001	0.00834
chr6	rs9371601	rs79548169	152399644	432622	0.004	0.01127	NA	NA
chr6	rs9371601	rs2982712	152399872	432394	0.001	0.01311	0	0.01311
chr6	rs9371601	rs75244033	152399969	432297	NA	NA	0.003	0.01277
chr6	rs9371601	rs3020433	152400020	432246	0.002	0.01128	0.001	0.01128
chr6	rs9371601	rs3020434	152400633	431633	NA	NA	0	0.01236
chr6	rs9371601	rs3020435	152400748	431518	0	0.01449	0.001	0.01449
chr6	rs9371601	rs2982714	152401024	431242	0.005	1.54678	0.002	1.54678
chr6	rs9371601	rs3020350	152401252	431014	0	0.18182	0.001	0.18182
chr6	rs9371601	rs2982715	152401318	430948	0	0.03704	0.001	0.03704
chr6	rs9371601	rs2982716	152401354	430912	0	0.02114	0.001	0.02114
chr6	rs9371601	rs2179923	152401848	430418	0	0.02174	0.001	0.02174
chr6	rs9371601	rs2179924	152402124	430142	0	0.01389	0.001	0.01389
chr6	rs9371601	rs2982718	152402172	430094	0	0.0119	0.001	0.0119
chr6	rs9371601	rs2179925	152402200	430066	0.001	0.02331	0.001	0.02331
chr6	rs9371601	rs2982720	152402343	429923	0	0.01905	0.001	0.01905
chr6	rs9371601	rs117883284	152402356	429910	0.01	0.02885	NA	NA
chr6	rs9371601	rs117345960	152402390	429876	0.01	0.01905	NA	NA
chr6	rs9371601	rs3020353	152402413	429853	0	0.02051	0	0.02051
chr6	rs9371601	rs2982721	152402543	429723	0	0.02219	0.001	0.02219
chr6	rs9371601	rs3020354	152402764	429502	0	0.0212	0	0.0212
chr6	rs9371601	rs6557189	152402973	429293	0.004	0.02265	0.019	0.02265
chr6	rs9371601	rs4289664	152403076	429190	0.011	0.03397	0.011	0.03397
chr6	rs9371601	rs3020356	152403404	428862	0.003	0.26263	0	0.26263
chr6	rs9371601	rs2982724	152403470	428796	0	0.02992	0.001	0.02992
chr6	rs9371601	rs2144026	152404027	428239	0.002	1.11514	0	1.11514
chr6	rs9371601	rs117516913	152404043	428223	NA	NA	0.019	1.47602
chr6	rs9371601	rs2092704	152404254	428012	0	0.53879	0.002	0.53879
chr6	rs9371601	rs117685654	152404405	427861	0.004	0.53437	NA	NA
chr6	rs9371601	rs2092705	152404428	427838	0.003	0.40918	0.002	0.40918
chr6	rs9371601	rs117410803	152404785	427481	0.005	0.40425	0.003	0.40425
chr6	rs9371601	rs2982728	152404884	427382	NA	NA	0.001	0.25305
chr6	rs9371601	rs3020358	152404937	427329	0	0.03641	0.002	0.03641
chr6	rs9371601	rs117138938	152405387	426879	0.01	0.03618	NA	NA
chr6	rs9371601	rs2982729	152405579	426687	0	0.05251	0.001	0.05251
chr6	rs9371601	rs78749285	152405663	426603	NA	NA	0.019	0.15308
chr6	rs9371601	rs2982730	152405730	426536	0	3.92084	0.001	3.92084
chr6	rs9371601	rs117507065	152405885	426381	0.009	3.50355	0.003	3.50355
chr6	rs9371601	rs2982732	152405966	426300	0	0.09054	0.003	0.09054
chr6	rs9371601	rs116853957	152406330	425936	0.01	0.2359	NA	NA
chr6	rs9371601	rs3020359	152406956	425310	0	0.01818	0.001	0.01818
chr6	rs9371601	rs112120324	152407032	425234	NA	NA	0.019	0.01379
chr6	rs9371601	rs113191254	152407037	425229	NA	NA	0.003	0.01379
chr6	rs9371601	rs3020360	152407038	425228	0	0.02234	0.001	0.02234
chr6	rs9371601	rs3020361	152407175	425091	0	0.01078	0.001	0.01078
chr6	rs9371601	rs3020362	152407234	425032	0.001	0.01786	0	0.01786
chr6	rs9371601	rs2982733	152407456	424810	NA	NA	0.004	0.01808
chr6	rs9371601	rs6926520	152407563	424703	0.002	0.0141	0	0.0141
chr6	rs9371601	rs113429088	152407590	424676	NA	NA	0.008	0.02064
chr6	rs9371601	rs3020363	152407641	424625	0	0.01746	0.003	0.01746
chr6	rs9371601	rs60693153	152408522	423744	0.005	0.0173	0.011	0.0173
chr6	rs9371601	rs3020364	152408811	423455	0	0.01741	0.001	0.01741
chr6	rs9371601	rs3020365	152409686	422580	0.001	0.01863	0.001	0.01863
chr6	rs9371601	rs2982734	152409847	422419	0.001	0.0176	0.001	0.0176
chr6	rs9371601	rs74632756	152410104	422162	0.01	0.01742	NA	NA
chr6	rs9371601	rs2982735	152410380	421886	0	0.01816	0.001	0.01816
chr6	rs9371601	rs3020366	152410451	421815	0	0.01725	0.001	0.01725
chr6	rs9371601	rs2982736	152410977	421289	NA	NA	0.001	2.68004
chr6	rs9371601	rs118150734	152411134	421132	0.004	2.68008	NA	NA
chr6	rs9371601	rs117073005	152411159	421107	NA	NA	0.011	2.41107
chr6	rs9371601	rs117583579	152411290	420976	NA	NA	0.019	0.0104
chr6	rs9371601	rs9341004	152411941	420325	0.01	1.73442	0.011	1.73442
chr6	rs9371601	rs6902725	152412561	419705	0.004	0.2451	0.019	0.2451
chr6	rs9371601	rs6901451	152412629	419637	0.004	0.13651	0.019	0.13651
chr6	rs9371601	rs3020368	152412883	419383	NA	NA	0.004	0.01161
chr6	rs9371601	rs6930355	152413084	419182	0.004	0.01408	0.019	0.01408
chr6	rs9371601	rs9322351	152413155	419111	0.004	0.00921	0.019	0.00921
chr6	rs9371601	rs76093447	152413294	418972	NA	NA	0.008	0.00921
chr6	rs9371601	rs9322352	152413336	418930	0.004	0.011	0.019	0.011
chr6	rs9371601	rs6557192	152414235	418031	0.002	0.01282	0.019	0.01282
chr6	rs9371601	rs6557193	152414365	417901	0.004	0.00952	0.019	0.00952
chr6	rs9371601	rs116972019	152414439	417827	0.01	0.01032	NA	NA
chr6	rs9371601	rs9479183	152414855	417411	0	0.01316	0.019	0.01316
chr6	rs9371601	rs6914073	152414931	417335	0.004	0.13063	0.019	0.13063
chr6	rs9371601	rs6557195	152415005	417261	0.004	2.0198	0.019	2.0198
chr6	rs9371601	rs6557196	152415207	417059	0.007	0	0.019	0
chr6	rs9371601	rs7757472	152415575	416691	0.004	0	0.019	0
chr6	rs9371601	rs7756369	152415604	416662	0.004	0	0.019	0
chr6	rs9371601	rs75535684	152415633	416633	0.007	0.00056	NA	NA
chr6	rs9371601	rs118061457	152415874	416392	NA	NA	0.019	0.00151
chr6	rs9371601	rs3020369	152416225	416041	0.002	0.00158	0.001	0.00158
chr6	rs9371601	rs68148135	152416647	415619	0.004	0.0017	0.019	0.0017
chr6	rs9371601	rs35115969	152416843	415423	0	0	0.019	0
chr6	rs9371601	rs13191986	152416964	415302	0.004	0	0.019	0
chr6	rs9371601	rs9383962	152417055	415211	0	0.00041	0.019	0.00041
chr6	rs9371601	rs80128517	152417342	414924	NA	NA	0.008	0.00103
chr6	rs9371601	rs3020370	152417875	414391	0.019	0.00114	0	0.00114
chr6	rs9371601	rs6932864	152418168	414098	0.004	0	0.019	0
chr6	rs9371601	rs6932902	152418217	414049	0.004	0	0.019	0
chr6	rs9371601	rs6906701	152418367	413899	0.004	0.00078	0.019	0.00078
chr6	rs9371601	rs77876376	152418506	413760	0.013	0.00288	NA	NA
chr6	rs9371601	rs57946279	152418665	413601	0.04	0.00078	NA	NA
chr6	rs9371601	rs1884151	152418794	413472	0.004	0	0.019	0
chr6	rs9371601	rs1884152	152418873	413393	0.004	0.00084	0.019	0.00084
chr6	rs9371601	rs116907341	152419007	413259	NA	NA	0.004	0.00084
chr6	rs9371601	rs117300842	152419015	413251	NA	NA	0.004	0.0017
chr6	rs9371601	rs35508695	152419402	412864	NA	NA	0.001	0.00124
chr6	rs9371601	rs9371575	152420245	412021	0.004	0	0.019	0
chr6	rs9371601	rs6902385	152420325	411941	0.004	0	0.019	0
chr6	rs9371601	rs6941035	152420394	411872	0.04	0	NA	NA
chr6	rs9371601	rs6941045	152420414	411852	0.004	0	0.019	0
chr6	rs9371601	rs6941230	152420509	411757	0.004	0.00114	0.015	0.00114
chr6	rs9371601	rs117463966	152421050	411216	NA	NA	0.028	0.00053
chr6	rs9371601	rs9397077	152421139	411127	0.007	0	0.019	0
chr6	rs9371601	rs9397481	152421143	411123	0.007	0.00641	0.019	0.00641
chr6	rs9371601	rs9397482	152421232	411034	0.004	0.00094	NA	NA
chr6	rs9371601	rs9397078	152421588	410678	0	0	0.019	0
chr6	rs9371601	rs117790827	152421603	410663	NA	NA	0.004	0.00106
chr6	rs9371601	rs9371238	152421919	410347	0.004	0.00362	0.019	0.00362
chr6	rs9371601	rs9383607	152422011	410255	0	0	0.019	0
chr6	rs9371601	rs9397079	152422070	410196	0	0.00242	0.017	0.00242
chr6	rs9371601	rs9397080	152422208	410058	0.004	0.00045	0.019	0.00045
chr6	rs9371601	rs76055911	152422310	409956	NA	NA	0.004	0.00104
chr6	rs9371601	rs9341015	152423418	408848	NA	NA	0.038	0.00196
chr6	rs9371601	rs9341016	152423691	408575	0.014	0	0.003	0
chr6	rs9371601	rs9322354	152423707	408559	0.004	0.00112	0.019	0.00112
chr6	rs9371601	rs2273206	152424004	408262	0.004	0	0.019	0
chr6	rs9371601	rs2273207	152424018	408248	0.01	0.00585	NA	NA
chr6	rs9371601	rs2207396	152424075	408191	0.009	0	0	0
chr6	rs9371601	rs9341017	152424087	408179	NA	NA	0.004	0
chr6	rs9371601	rs974276	152424113	408153	0.004	0.00124	0.019	0.00124
chr6	rs9371601	rs9341019	152424381	407885	NA	NA	0.001	0
chr6	rs9371601	rs974277	152424514	407752	0.004	0	0.019	0
chr6	rs9371601	rs59138909	152424591	407675	0.006	0	NA	NA
chr6	rs9371601	rs6927127	152424610	407656	0.01	1.66008	0.019	1.66008
chr6	rs9371601	rs3798565	152424863	407403	0.004	0.00447	0.019	0.00447
chr6	rs9371601	rs3798566	152425012	407254	0	0	0.019	0
chr6	rs9371601	rs3798567	152425013	407253	0.004	0	0.019	0
chr6	rs9371601	rs3798568	152425076	407190	0.01	0.00153	0.004	0.00153
chr6	rs9371601	rs3020371	152425513	406753	0	0.00402	0.001	0.00402
chr6	rs9371601	rs2813542	152425596	406670	NA	NA	0.019	0.00448
chr6	rs9371601	rs3822987	152425606	406660	0.003	0.00448	0.003	0.00448
chr6	rs9371601	rs3778078	152425819	406447	0.004	0.00324	0.019	0.00324
chr6	rs9371601	rs3778079	152425922	406344	0.004	0.01649	0.019	0.01649
chr6	rs9371601	rs34376810	152425943	406323	NA	NA	0.001	0.00447
chr6	rs9371601	rs34229233	152425957	406309	NA	NA	0.003	0.00447
chr6	rs9371601	rs3798569	152426464	405802	0.004	0.4	0.019	0.4
chr6	rs9371601	rs3798570	152426474	405792	0.004	0.85965	0.019	0.85965
chr6	rs9371601	rs3798571	152426493	405773	0	1.33854	0.019	1.33854
chr6	rs9371601	rs3020372	152426621	405645	0.006	1.81061	0.001	1.81061
chr6	rs9371601	rs3778080	152426929	405337	0.01	1.85865	0.004	1.85865
chr6	rs9371601	rs117554076	152426975	405291	0.02	1.85923	NA	NA
chr6	rs9371601	rs72993651	152427261	405005	NA	NA	0.006	1.91003
chr6	rs9371601	rs3778081	152428321	403945	0.008	1.31815	NA	NA
chr6	rs9371601	rs6919225	152428583	403683	0.004	0.09479	0.028	0.09479
chr6	rs9371601	rs62429677	152428971	403295	0.01	0.09479	NA	NA
chr6	rs9371601	rs3778082	152429357	402909	0.004	0.09244	0.028	0.09244
chr6	rs9371601	rs3778084	152429732	402534	0.004	0.09683	0.028	0.09683
chr6	rs9371601	rs3778085	152429820	402446	0.004	0.0948	0.028	0.0948
chr6	rs9371601	rs72993652	152429948	402318	NA	NA	0.001	0.09453
chr6	rs9371601	rs9479188	152430137	402129	0	0.10476	0.028	0.10476
chr6	rs9371601	rs73781083	152430172	402094	NA	NA	0.011	0.09661
chr6	rs9371601	rs74546740	152430284	401982	0.01	0.10572	NA	NA
chr6	rs9371601	rs72993653	152430307	401959	NA	NA	0.019	0.10675
chr6	rs9371601	rs72993656	152430781	401485	NA	NA	0	0.16375
chr6	rs9371601	rs3798572	152430863	401403	0.002	0.22222	0.028	0.22222
chr6	rs9371601	rs7742339	152430866	401400	NA	NA	0.028	0.22575
chr6	rs9371601	rs3798573	152431055	401211	0.004	0.2086	0.028	0.2086
chr6	rs9371601	rs76170046	152431118	401148	NA	NA	0.011	0.206
chr6	rs9371601	rs3020375	152431661	400605	0.001	0.21505	0.003	0.21505
chr6	rs9371601	rs3020376	152431692	400574	0.013	0.2075	0.001	0.2075
chr6	rs9371601	rs55650062	152432031	400235	NA	NA	0	0.20614
chr6	rs9371601	rs114726913	152432044	400222	NA	NA	0.005	0.21174
chr6	rs9371601	rs9341027	152432242	400024	NA	NA	0.02	0.2109
chr6	rs9371601	rs9341029	152432682	399584	0.01	0.21144	NA	NA
chr6	rs9371601	rs78557025	152433447	398819	0.01	0.21056	NA	NA
chr6	rs9371601	rs2982894	152433735	398531	0.006	0.30537	0.006	0.30537
chr6	rs9371601	rs114773042	152433926	398340	NA	NA	0.019	1.68436
chr6	rs9371601	rs12526078	152433946	398320	NA	NA	0	2.44368
chr6	rs9371601	rs117162093	152434059	398207	0.002	2.44265	NA	NA
chr6	rs9371601	rs6557198	152434132	398134	0.004	5.11306	0.009	5.11306
chr6	rs9371601	rs12199102	152434254	398012	NA	NA	0.001	4.98627
chr6	rs9371601	rs12199198	152434291	397975	NA	NA	0.001	4.63784
chr6	rs9371601	rs6928634	152434405	397861	0.004	0.02046	0.028	0.02046
chr6	rs9371601	rs9479190	152434805	397461	0.002	0.01389	0.023	0.01389
chr6	rs9371601	rs9479191	152434853	397413	0.002	0	0.028	0
chr6	rs9371601	rs9479192	152434866	397400	0.002	0.00859	0.009	0.00859
chr6	rs9371601	rs12055837	152435060	397206	0.004	0.00853	0.028	0.00853
chr6	rs9371601	rs77913298	152435322	396944	NA	NA	0.028	0.00471
chr6	rs9371601	rs9397483	152435343	396923	0.004	0.02211	0.028	0.02211
chr6	rs9371601	rs3778087	152435400	396866	0.002	0	0.028	0
chr6	rs9371601	rs3778088	152435414	396852	0.002	0.00833	0.028	0.00833
chr6	rs9371601	rs3778089	152435454	396812	0.002	0	0.028	0
chr6	rs9371601	rs73616093	152435485	396781	0.04	0.00824	0.004	0.00824
chr6	rs9371601	rs9397484	152435930	396336	0.002	1.48746	0.019	1.48746
chr6	rs9371601	rs9478274	152436218	396048	0.002	0.00656	0.028	0.00656
chr6	rs9371601	rs9479193	152436472	395794	0.002	0.00741	0.028	0.00741
chr6	rs9371601	rs9479194	152436832	395434	0.002	0.01389	0.028	0.01389
chr6	rs9371601	rs9478276	152436880	395386	0.002	0	0.028	0
chr6	rs9371601	rs9479195	152436962	395304	0.002	0.00844	0.028	0.00844
chr6	rs9371601	rs7776315	152437041	395225	0.002	0.00891	0	0.00891
chr6	rs9371601	rs7757959	152437228	395038	0	0	0.028	0
chr6	rs9371601	rs117145979	152437245	395021	0.013	0	NA	NA
chr6	rs9371601	rs7765861	152437267	394999	0	0.0068	0.028	0.0068
chr6	rs9371601	rs7766205	152437463	394803	0.002	0.00864	0.028	0.00864
chr6	rs9371601	rs7766549	152437656	394610	0	0	0.028	0
chr6	rs9371601	rs7766550	152437658	394608	0.002	0	0.028	0
chr6	rs9371601	rs7766577	152437706	394560	0.002	0.02899	0.028	0.02899
chr6	rs9371601	rs7766585	152437729	394537	0.002	0	0.028	0
chr6	rs9371601	rs2747644	152437778	394488	0.016	0	NA	NA
chr6	rs9371601	rs78028948	152437801	394465	0.002	0.0202	0.028	0.0202
chr6	rs9371601	rs77870622	152437834	394432	0.002	0.00595	0.028	0.00595
chr6	rs9371601	rs74762458	152437868	394398	0.002	0.0116	NA	NA
chr6	rs9371601	rs76716756	152437890	394376	NA	NA	0.02	0.00889
chr6	rs9371601	rs2747645	152438045	394221	0.006	0.00324	NA	NA
chr6	rs9371601	rs3798575	152438096	394170	0.002	0.00729	0.028	0.00729
chr6	rs9371601	rs3798576	152438279	393987	0.002	0.00811	0.028	0.00811
chr6	rs9371601	rs9479196	152438633	393633	0	0.86667	0.019	0.86667
chr6	rs9371601	rs67737839	152438638	393628	0.002	2.46667	0.019	2.46667
chr6	rs9371601	rs9478279	152438643	393623	0.002	4.45775	0.019	4.45775
chr6	rs9371601	rs9479197	152438785	393481	0	1.35714	0.028	1.35714
chr6	rs9371601	rs9479198	152438827	393439	0.002	2.5162	0.028	2.5162
chr6	rs9371601	rs9479199	152438971	393295	0.004	0.01012	0.028	0.01012
chr6	rs9371601	rs117316637	152439038	393228	NA	NA	0.008	0.00774
chr6	rs9371601	rs34322424	152439295	392971	0.003	0.0143	0.028	0.0143
chr6	rs9371601	rs2982895	152439696	392570	0.006	0.01665	0.003	0.01665
chr6	rs9371601	rs13211433	152439772	392494	0.004	0.02511	0.028	0.02511
chr6	rs9371601	rs9478280	152439914	392352	0	0.30104	0.028	0.30104
chr6	rs9371601	rs9478281	152440107	392159	0	4.97386	0.028	4.97386
chr6	rs9371601	rs73618933	152440158	392108	0.04	4.96667	0.015	4.96667
chr6	rs9371601	rs9479200	152440198	392068	0	0.4659	0.009	0.4659
chr6	rs9371601	rs9478283	152440627	391639	0	0.21126	0.015	0.21126
chr6	rs9371601	rs9478284	152440656	391610	0	0.03229	0.023	0.03229
chr6	rs9371601	rs75819951	152441038	391228	0.003	0.03203	0.017	0.03203
chr6	rs9371601	rs2982896	152441186	391080	0.004	0.04938	0	0.04938
chr6	rs9371601	rs9478286	152441213	391053	0.002	0	0.028	0
chr6	rs9371601	rs35525869	152441216	391050	0.002	0.0202	0.028	0.0202
chr6	rs9371601	rs35650978	152441249	391017	0.002	0.03382	0.028	0.03382
chr6	rs9371601	rs2459107	152441318	390948	0.001	0.03077	0.003	0.03077
chr6	rs9371601	rs35498177	152441383	390883	0.002	0.03595	0.028	0.03595
chr6	rs9371601	rs35156982	152441485	390781	0.002	0.03185	0.028	0.03185
chr6	rs9371601	rs9479202	152441941	390325	0	0.03437	0.011	0.03437
chr6	rs9371601	rs9479203	152441952	390314	0.003	0.03265	0.009	0.03265
chr6	rs9371601	rs9479207	152442675	389591	0.006	4.00276	0.028	4.00276
chr6	rs9371601	rs9479208	152442864	389402	NA	NA	0.036	0.47439
chr6	rs9371601	rs59918800	152443631	388635	0.04	0.01331	0.011	0.01331
chr6	rs9371601	rs58461766	152446561	385705	0.002	0.0119	0.028	0.0119
chr6	rs9371601	rs34075826	152446617	385649	0.002	0.01333	0.017	0.01333
chr6	rs9371601	rs9397081	152446992	385274	0.002	0.01299	0.028	0.01299
chr6	rs9371601	rs11155832	152447300	384966	0.002	0	0.011	0
chr6	rs9371601	rs11155833	152447301	384965	0.002	0.00773	0.011	0.00773
chr6	rs9371601	rs2982899	152447305	384961	NA	NA	0.009	0.01668
chr6	rs9371601	rs13192678	152447603	384663	0.002	11.8364	0.028	11.8364
chr6	rs9371601	rs3822990	152447658	384608	0.006	0.07844	0.011	0.07844
chr6	rs9371601	rs78320960	152447786	384480	0.01	0.11198	NA	NA
chr6	rs9371601	rs117064302	152447876	384390	NA	NA	0.008	0.11254
chr6	rs9371601	rs35494677	152448321	383945	0.006	0.64463	0.011	0.64463
chr6	rs9371601	rs118187947	152448531	383735	NA	NA	0.028	0.64407
chr6	rs9371601	rs66465244	152448754	383512	0.016	0.53879	0.011	0.53879
chr6	rs9371601	rs67933127	152448843	383423	0.003	0.1403	0.011	0.1403
chr6	rs9371601	rs13201080	152449475	382791	0.006	0.14035	0.011	0.14035
chr6	rs9371601	rs17082104	152449532	382734	0.01	0.14041	0.011	0.14041
chr6	rs9371601	rs3778090	152449721	382545	0.02	0.15494	0.011	0.15494
chr6	rs9371601	rs750686	152449819	382447	0.001	0.20181	0.003	0.20181
chr6	rs9371601	rs3778092	152449966	382300	0.006	0.27039	0.011	0.27039
chr6	rs9371601	rs9322355	152450342	381924	0.006	0.36667	0.011	0.36667
chr6	rs9371601	rs9322356	152450352	381914	0.001	0.37151	0.011	0.37151
chr6	rs9371601	rs749491	152450579	381687	0.001	0.45429	0.003	0.45429
chr6	rs9371601	rs9322357	152450929	381337	0.006	0.41975	0.011	0.41975
chr6	rs9371601	rs9341036	152450932	381334	NA	NA	0.011	0.43364
chr6	rs9371601	rs9322358	152450956	381310	0.006	0.40202	0.011	0.40202
chr6	rs9371601	rs9322359	152451715	380551	0.006	0.13051	0.011	0.13051
chr6	rs9371601	rs3778093	152452872	379394	0.006	0.21053	0.011	0.21053
chr6	rs9371601	rs3778094	152452891	379375	0.006	0.32438	0.011	0.32438
chr6	rs9371601	rs3020381	152453771	378495	0.001	1.25989	0.003	1.25989
chr6	rs9371601	rs3020382	152453830	378436	0.006	2.05358	0.002	2.05358
chr6	rs9371601	rs77157362	152454462	377804	0.01	1.67509	NA	NA
chr6	rs9371601	rs2474148	152454597	377669	0.001	1.51176	0.002	1.51176
chr6	rs9371601	rs117214531	152454719	377547	0.04	1.28321	NA	NA
chr6	rs9371601	rs57838785	152454885	377381	NA	NA	0.001	1.2565
chr6	rs9371601	rs117118710	152456113	376153	NA	NA	0.028	1.25459
chr6	rs9371601	rs117569204	152456419	375847	0.004	1.23364	NA	NA
chr6	rs9371601	rs2982900	152456685	375581	0.001	1.23006	0.041	1.23006
chr6	rs9371601	rs117980779	152456953	375313	0.01	1.14067	NA	NA
chr6	rs9371601	rs9341050	152457873	374393	0.01	1.14007	NA	NA
chr6	rs9371601	rs9341052	152458318	373948	NA	NA	0	1.42767
chr6	rs9371601	rs3020383	152458472	373794	0.002	2.1476	0.045	2.1476
chr6	rs9371601	rs7769444	152458739	373527	NA	NA	0.009	10.1076
chr6	rs9371601	rs9341057	152459163	373103	0.01	10.108	NA	NA
chr6	rs9371601	rs3778099	152460268	371998	0.001	51.8741	0.009	51.8741
chr6	rs9371601	rs2747647	152460565	371701	NA	NA	0.005	51.8746
chr6	rs9371601	rs9341062	152460772	371494	NA	NA	0.001	51.871
chr6	rs9371601	rs3020384	152460883	371383	0.007	51.8734	0	51.8734
chr6	rs9371601	rs9341066	152461219	371047	0.002	51.8526	0.009	51.8526
chr6	rs9371601	rs2228480	152461788	370478	0.032	50.1916	0.001	50.1916
chr6	rs9371601	rs35151682	152462090	370176	NA	NA	0.011	47.526
chr6	rs9371601	rs33986155	152462378	369888	NA	NA	0.032	34.9777
chr6	rs9371601	rs3798577	152462823	369443	0.001	6.56439	0.093	6.56439
chr6	rs9371601	rs76259104	152462845	369421	NA	NA	0.004	2.90463
chr6	rs9371601	rs118026490	152463253	369013	0.053	2.90644	NA	NA
chr6	rs9371601	rs3798758	152463547	368719	0.007	2.89484	NA	NA
chr6	rs9371601	rs114416606	152463600	368666	0.022	2.87621	0.011	2.87621
chr6	rs9371601	rs2747648	152464028	368238	NA	NA	0.077	2.87652
chr6	rs9371601	rs35907842	152464428	367838	NA	NA	0.003	2.8746
chr6	rs9371601	rs9341077	152464821	367445	NA	NA	0.019	2.87135
chr6	rs9371601	rs1062577	152465598	366668	0.007	2.85187	0.038	2.85187
chr6	rs9371601	rs3798757	152465936	366330	0.001	2.80976	NA	NA
chr6	rs9371601	rs2813543	152466171	366095	0.031	2.23231	0.027	2.23231
chr6	rs9371601	rs9341086	152466227	366039	0.01	1.63322	0.019	1.63322
chr6	rs9371601	rs9341087	152466878	365388	NA	NA	0.019	1.58598
chr6	rs9371601	rs2813544	152467275	364991	0.006	1.5268	0.034	1.5268
chr6	rs9371601	rs118081019	152467687	364579	NA	NA	0.004	1.32534
chr6	rs9371601	rs926848	152467893	364373	0.01	1.06173	0.019	1.06173
chr6	rs9371601	rs2747649	152468194	364072	0.019	0.37274	0.028	0.37274
chr6	rs9371601	rs117280544	152469609	362657	0.004	0.36538	NA	NA
chr6	rs9371601	rs1543403	152470397	361869	0.008	0.37562	0.018	0.37562
chr6	rs9371601	rs1543404	152470531	361735	0.008	0.3943	0.018	0.3943
chr6	rs9371601	rs111930025	152471108	361158	NA	NA	0.032	0.39897
chr6	rs9371601	rs77513693	152471131	361135	0.02	0.39889	NA	NA
chr6	rs9371601	rs13192942	152472019	360247	0.023	0.39034	0.004	0.39034
chr6	rs9371601	rs117915981	152472330	359936	0.082	0.44374	0.003	0.44374
chr6	rs9371601	rs9397082	152472331	359935	0.003	0.36554	0.007	0.36554
chr6	rs9371601	rs77601224	152473856	358410	NA	NA	0.019	0.3552
chr6	rs9371601	rs117087970	152473884	358382	NA	NA	0.034	0.36314
chr6	rs9371601	rs2813545	152474010	358256	0.01	0.3619	0.016	0.3619
chr6	rs9371601	rs4870076	152474097	358169	0.124	0.35901	0.034	0.35901
chr6	rs9371601	rs12208136	152474495	357771	NA	NA	0.019	0.36101
chr6	rs9371601	rs910416	152474595	357671	0.008	0.36669	0.001	0.36669
chr6	rs9371601	rs79529731	152475357	356909	0.006	0.3626	NA	NA
chr6	rs9371601	rs66973956	152475782	356484	0.014	0.3718	0.014	0.3718
chr6	rs9371601	rs76350558	152475810	356456	NA	NA	0	0.38084
chr6	rs9371601	rs115212379	152475972	356294	NA	NA	0	0.39597
chr6	rs9371601	rs34667897	152475997	356269	0.086	0.40428	0	0.40428
chr6	rs9371601	rs9397485	152476521	355745	0.005	0.42866	0.012	0.42866
chr6	rs9371601	rs117969326	152476939	355327	0.003	0.42819	NA	NA
chr6	rs9371601	rs117430165	152477743	354523	NA	NA	0.004	0.44382
chr6	rs9371601	rs9383963	152477851	354415	0.005	0.44576	0.012	0.44576
chr6	rs9371601	rs6903345	152477917	354349	NA	NA	0.003	0.44649
chr6	rs9371601	rs73781642	152478146	354120	0.124	0.45653	0.034	0.45653
chr6	rs9371601	rs79783156	152478199	354067	NA	NA	0.009	0.45414
chr6	rs9371601	rs117992504	152478420	353846	NA	NA	0.058	0.45445
chr6	rs9371601	rs2747652	152478709	353557	0.008	0.45573	0.001	0.45573
chr6	rs9371601	rs7450824	152479796	352470	0.005	0.45509	0.012	0.45509
chr6	rs9371601	rs72993681	152482536	349730	NA	NA	0.019	0.57718
chr6	rs9371601	rs2813549	152482932	349334	0.027	0.63721	0.043	0.63721
chr6	rs9371601	rs2813550	152483280	348986	0.031	0.63556	0.043	0.63556
chr6	rs9371601	rs117486190	152483306	348960	NA	NA	0.004	0.6391
chr6	rs9371601	rs11970277	152483353	348913	0.104	1.01502	0	1.01502
chr6	rs9371601	rs2813551	152483570	348696	0.006	17.7009	0.014	17.7009
chr6	rs9371601	rs2813552	152483609	348657	0.006	8	0.008	8
chr6	rs9371601	rs2813553	152483612	348654	0.006	0.08242	0.008	0.08242
chr6	rs9371601	rs117068889	152483650	348616	NA	NA	0.008	0.07364
chr6	rs9371601	rs2673777	152483698	348568	0.006	0.07258	0.008	0.07258
chr6	rs9371601	rs2673778	152483822	348444	0.006	0.07177	0.008	0.07177
chr6	rs9371601	rs2813554	152484031	348235	0.006	0.07126	0.008	0.07126
chr6	rs9371601	rs34070858	152484165	348101	0.007	0.07076	0.001	0.07076
chr6	rs9371601	rs2813555	152484275	347991	0.006	0.07122	0.008	0.07122
chr6	rs9371601	rs117201065	152484292	347974	NA	NA	0.019	0.07456
chr6	rs9371601	rs2813556	152484392	347874	0.006	0.06667	0.008	0.06667
chr6	rs9371601	rs2813557	152484422	347844	0.006	0.07407	0.008	0.07407
chr6	rs9371601	rs9397083	152484494	347772	0	0.08333	0.049	0.08333
chr6	rs9371601	rs2813558	152484514	347752	0.006	0.08011	0.008	0.08011
chr6	rs9371601	rs3756933	152484681	347585	0.124	0.08406	0.034	0.08406
chr6	rs9371601	rs12681	152485082	347184	0.006	0.18987	0.008	0.18987
chr6	rs9371601	rs2250122	152485161	347105	0	0.30286	0.049	0.30286
chr6	rs9371601	rs2295190	152485437	346829	0.001	0.39344	0.001	0.39344
chr6	rs9371601	rs2295191	152485449	346817	0.002	0.47122	NA	NA
chr6	rs9371601	rs2295192	152485454	346812	0.104	0.56002	0.003	0.56002
chr6	rs9371601	rs2813559	152486267	345999	0.01	0.47606	0.008	0.47606
chr6	rs9371601	rs118089717	152486410	345856	0.071	0.47432	NA	NA
chr6	rs9371601	rs75925258	152486420	345846	0.001	0.43504	NA	NA
chr6	rs9371601	rs2813560	152486476	345790	0.01	0.48692	0.008	0.48692
chr6	rs9371601	rs9383964	152486508	345758	0.025	0.43461	0.011	0.43461
chr6	rs9371601	rs77765070	152486754	345512	NA	NA	0.019	0.4498
chr6	rs9371601	rs11754998	152486757	345509	0.007	0.47436	0.011	0.47436
chr6	rs9371601	rs6904980	152486861	345405	0.104	0.45626	0.022	0.45626
chr6	rs9371601	rs117713076	152487003	345263	0.02	0.44204	NA	NA
chr6	rs9371601	rs79997465	152487558	344708	0.01	0.4386	NA	NA
chr6	rs9371601	rs2747653	152487750	344516	0.01	0.45506	0.008	0.45506
chr6	rs9371601	rs2813561	152488009	344257	0.008	0.41667	0.008	0.41667
chr6	rs9371601	rs2813562	152488013	344253	0.008	0.47106	0.008	0.47106
chr6	rs9371601	rs2813563	152488180	344086	0.01	0.51698	0.008	0.51698
chr6	rs9371601	rs75999342	152488583	343683	0.004	0.45769	NA	NA
chr6	rs9371601	rs2747654	152488792	343474	0.008	0.42643	0.008	0.42643
chr6	rs9371601	rs2747655	152489014	343252	0.035	0.4036	0.062	0.4036
chr6	rs9371601	rs2747656	152489199	343067	0.013	0.38654	0.008	0.38654
chr6	rs9371601	rs725467	152489412	342854	0.01	0.38609	0.008	0.38609
chr6	rs9371601	rs11757691	152490504	341762	0.007	0.5	0.001	0.5
chr6	rs9371601	rs11757692	152490506	341760	0.007	0.70304	0.001	0.70304
chr6	rs9371601	rs117290524	152490909	341357	NA	NA	0.038	0.73111
chr6	rs9371601	rs2673781	152491422	340844	0.019	0.74292	0.041	0.74292
chr6	rs9371601	rs78087244	152491523	340743	0.059	0.76746	0.012	0.76746
chr6	rs9371601	rs73625131	152491544	340722	NA	NA	0.019	0.76122
chr6	rs9371601	rs9397486	152491593	340673	0.024	0.78302	0.022	0.78302
chr6	rs9371601	rs35878677	152491667	340599	0.007	0.79981	0.006	0.79981
chr6	rs9371601	rs66949781	152491689	340577	0.007	0.8201	0.011	0.8201
chr6	rs9371601	rs116864040	152491977	340289	0.027	0.86488	NA	NA
chr6	rs9371601	rs2459111	152492163	340103	0.019	0.92774	0.041	0.92774
chr6	rs9371601	rs67734009	152492280	339986	0.007	0.98932	0.006	0.98932
chr6	rs9371601	rs2459110	152492456	339810	0.04	1.04534	0.061	1.04534
chr6	rs9371601	rs77652136	152493805	338461	0.001	1.0988	NA	NA
chr6	rs9371601	rs6925149	152494452	337814	0.002	1.00786	0.011	1.00786
chr6	rs9371601	rs6941586	152494460	337806	0.014	0.92453	0.011	0.92453
chr6	rs9371601	rs9397487	152494465	337801	0	0.81555	0.011	0.81555
chr6	rs9371601	rs17082167	152494621	337645	0.101	0.80175	0.012	0.80175
chr6	rs9371601	rs2295193	152494787	337479	0.016	0.78504	0.069	0.78504
chr6	rs9371601	rs117414026	152494858	337408	0.001	0.75422	NA	NA
chr6	rs9371601	rs35591210	152494984	337282	NA	NA	0.001	0.75541
chr6	rs9371601	rs2295194	152495252	337014	0.016	0.77778	0.069	0.77778
chr6	rs9371601	rs2295195	152495255	337011	0.016	0.72258	0.069	0.72258
chr6	rs9371601	rs9383965	152495642	336624	0.007	0.69167	0.001	0.69167
chr6	rs9371601	rs116863459	152495668	336598	NA	NA	0.019	0.70278
chr6	rs9371601	rs80267056	152495717	336549	0.047	0.68376	NA	NA
chr6	rs9371601	rs78938710	152497152	335114	0.01	0.73231	NA	NA
chr6	rs9371601	rs66553845	152497214	335052	0.004	0.72464	0.009	0.72464
chr6	rs9371601	rs6900329	152497352	334914	0	0.71267	0.071	0.71267
chr6	rs9371601	rs36011515	152497371	334895	0	0.68983	0.006	0.68983
chr6	rs9371601	rs12529355	152497434	334832	0	0.69935	0.01	0.69935
chr6	rs9371601	rs35298242	152497441	334825	0.007	0.67068	0.006	0.67068
chr6	rs9371601	rs117190527	152497523	334743	0.02	0.65215	NA	NA
chr6	rs9371601	rs13211987	152497791	334475	0.007	0.67219	0.006	0.67219
chr6	rs9371601	rs117389517	152498131	334135	NA	NA	0	0.79607
chr6	rs9371601	rs3818109	152498168	334098	0.013	0.91405	0.088	0.91405
chr6	rs9371601	rs35658027	152498645	333621	0.001	0.9693	0.07	0.9693
chr6	rs9371601	rs6934016	152498721	333545	0.007	1.0426	0.006	1.0426
chr6	rs9371601	rs118187988	152499488	332778	NA	NA	0.008	1.04354
chr6	rs9371601	rs2813566	152499767	332499	0.005	1.12281	0.086	1.12281
chr6	rs9371601	rs17082180	152499786	332480	0.012	1.1926	0.003	1.1926
chr6	rs9371601	rs35608849	152499867	332399	0.007	1.1825	0.006	1.1825
chr6	rs9371601	rs2813567	152500629	331637	0.004	0.87547	0.099	0.87547
chr6	rs9371601	rs9322361	152500836	331430	0.01	0.6754	0.005	0.6754
chr6	rs9371601	rs2747658	152501519	330747	0.004	0.97717	0.099	0.97717
chr6	rs9371601	rs2813569	152501592	330674	0.004	1.83092	0.099	1.83092
chr6	rs9371601	rs2813570	152501937	330329	0.008	1.41667	0.109	1.41667
chr6	rs9371601	rs13202108	152501965	330301	0.005	0.93333	0.096	0.93333
chr6	rs9371601	rs6936626	152501970	330296	0.005	0.64826	0.105	0.64826
chr6	rs9371601	rs17304585	152502044	330222	NA	NA	0.083	0.68704
chr6	rs9371601	rs9383609	152502067	330199	0.005	0.69772	0.109	0.69772
chr6	rs9371601	rs3818110	152502754	329512	0.002	0.27424	0	0.27424
chr6	rs9371601	rs117767977	152503172	329094	NA	NA	0.011	0.25587
chr6	rs9371601	rs60263503	152503399	328867	NA	NA	0.011	0.23837
chr6	rs9371601	rs118058024	152503428	328838	NA	NA	0.004	0.20519
chr6	rs9371601	rs117684948	152503543	328723	NA	NA	0.019	0.16931
chr6	rs9371601	rs2813480	152503587	328679	0	0.85035	NA	NA
chr6	rs9371601	rs117926161	152503893	328373	NA	NA	0.019	0.8259
chr6	rs9371601	rs117392182	152503967	328299	NA	NA	0.008	0.8039
chr6	rs9371601	rs2459112	152504518	327748	0.001	0.42577	0.096	0.42577
chr6	rs9371601	rs2813483	152505090	327176	0.001	0.68671	0.096	0.68671
chr6	rs9371601	rs10484863	152505181	327085	0.007	0.68652	0.001	0.68652
chr6	rs9371601	rs2747659	152505257	327009	0.001	0.67956	0.092	0.67956
chr6	rs9371601	rs114413775	152505264	327002	NA	NA	0.002	0.68678
chr6	rs9371601	rs118094100	152505299	326967	NA	NA	0.004	0.68254
chr6	rs9371601	rs11155834	152505438	326828	0.002	0.68734	0.012	0.68734
chr6	rs9371601	rs2813484	152505595	326671	0.001	0.68817	0.096	0.68817
chr6	rs9371601	rs2747660	152506060	326206	0.001	1.98729	0.088	1.98729
chr6	rs9371601	rs2256135	152506532	325734	0.002	0.65208	0.106	0.65208
chr6	rs9371601	rs2747661	152507309	324957	0	1.26219	NA	NA
chr6	rs9371601	rs78171581	152507496	324770	0.001	1.5293	NA	NA
chr6	rs9371601	rs117912748	152507782	324484	0.004	1.51088	NA	NA
chr6	rs9371601	rs117502957	152507912	324354	0.048	1.4143	NA	NA
chr6	rs9371601	rs118151020	152507915	324351	0.02	1.35152	NA	NA
chr6	rs9371601	rs2813485	152508115	324151	0	0.61538	0.068	0.61538
chr6	rs9371601	rs2813486	152508128	324138	0.001	0.08214	0.068	0.08214
chr6	rs9371601	rs74709220	152508271	323995	0	0.06349	NA	NA
chr6	rs9371601	rs2813487	152508275	323991	0	0.06159	0.06	0.06159
chr6	rs9371601	rs2747662	152508367	323899	0	0.05731	0.066	0.05731
chr6	rs9371601	rs2813488	152508579	323687	0.002	0.05566	0.106	0.05566
chr6	rs9371601	rs2673790	152509136	323130	0.001	0.06307	0.066	0.06307
chr6	rs9371601	rs77325186	152509358	322908	0.002	0.86408	NA	NA
chr6	rs9371601	rs117369886	152509700	322566	NA	NA	0.019	0.86431
chr6	rs9371601	rs9371241	152510000	322266	0.001	0.85714	0.009	0.85714
chr6	rs9371601	rs2813490	152510077	322189	0	0.72222	0.1	0.72222
chr6	rs9371601	rs2813491	152510125	322141	0	0.60606	0.068	0.60606
chr6	rs9371601	rs2747665	152510136	322130	0	0.61627	0.068	0.61627
chr6	rs9371601	rs2252837	152510513	321753	0.001	0.60779	0.068	0.60779
chr6	rs9371601	rs2252755	152510881	321385	0	0.99301	0.068	0.99301
chr6	rs9371601	rs2252748	152511024	321242	0	1.68248	0.1	1.68248
chr6	rs9371601	rs718528	152511567	320699	0	0.41453	0.092	0.41453
chr6	rs9371601	rs718527	152511829	320437	0.012	0.24875	0.077	0.24875
chr6	rs9371601	rs77359368	152511995	320271	0.003	0.2378	NA	NA
chr6	rs9371601	rs2813492	152512212	320054	NA	NA	0.004	0.2375
chr6	rs9371601	rs117346210	152512302	319964	0.004	0.23817	NA	NA
chr6	rs9371601	rs17082236	152512445	319821	NA	NA	0.01	0.23744
chr6	rs9371601	rs2813493	152512896	319370	0	0.23833	0.092	0.23833
chr6	rs9371601	rs73632499	152513281	318985	NA	NA	0.01	0.23812
chr6	rs9371601	rs118005458	152513303	318963	NA	NA	0.019	0.24277
chr6	rs9371601	rs9371576	152513505	318761	0.01	0.23973	0.001	0.23973
chr6	rs9371601	rs7743748	152513605	318661	NA	NA	0.01	0.24725
chr6	rs9371601	rs80049143	152513766	318500	NA	NA	0.004	0.25365
chr6	rs9371601	rs117570153	152513911	318355	NA	NA	0.019	0.2483
chr6	rs9371601	rs910415	152514874	317392	NA	NA	0.019	0.24608
chr6	rs9371601	rs2747640	152515374	316892	0	0.24359	0.068	0.24359
chr6	rs9371601	rs2747641	152515530	316736	0	0.24574	0.059	0.24574
chr6	rs9371601	rs2747642	152515667	316599	0	0.24416	0.06	0.24416
chr6	rs9371601	rs2813494	152516031	316235	0	1.66667	0.092	1.66667
chr6	rs9371601	rs9397084	152516483	315783	0.008	0.3027	0.004	0.3027
chr6	rs9371601	rs2747643	152516668	315598	0.001	1.29589	0.092	1.29589
chr6	rs9371601	rs117484831	152516913	315353	NA	NA	0.058	1.7427
chr6	rs9371601	rs1040635	152517248	315018	0	1.73889	0.092	1.73889
chr6	rs9371601	rs1344419	152517368	314898	0.001	42.8281	0.037	42.8281
chr6	rs9371601	rs17246069	152517438	314828	0.011	50.3465	0.001	50.3465
chr6	rs9371601	rs118172794	152517931	314335	NA	NA	0.019	50.3475
chr6	rs9371601	rs117243178	152517989	314277	NA	NA	0.004	50.3471
chr6	rs9371601	rs78932049	152518062	314204	0.001	50.3732	0.003	50.3732
chr6	rs9371601	rs77479397	152518066	314200	NA	NA	0.012	50.3463
chr6	rs9371601	rs2635475	152518341	313925	0.007	50.3451	0	50.3451
chr6	rs9371601	rs6557199	152518477	313789	0.015	50.3456	NA	NA
chr6	rs9371601	rs2813495	152518645	313621	0.01	50.346	0.011	50.346
chr6	rs9371601	rs80270217	152518778	313488	0.123	50.3475	NA	NA
chr6	rs9371601	rs67566067	152519475	312791	0.031	11.7867	0.001	11.7867
chr6	rs9371601	rs6937954	152519600	312666	0.071	5.90161	0.001	5.90161
chr6	rs9371601	rs6912041	152520118	312148	0.001	1.14409	0.001	1.14409
chr6	rs9371601	rs118027817	152520434	311832	0.06	1.14093	NA	NA
chr6	rs9371601	rs9371242	152520488	311778	0.001	1.14093	NA	NA
chr6	rs9371601	rs9397085	152520513	311753	0	1.13472	0.009	1.13472
chr6	rs9371601	rs17082253	152521280	310986	0.057	1.13201	0.001	1.13201
chr6	rs9371601	rs57964718	152521381	310885	0.048	1.13607	0.003	1.13607
chr6	rs9371601	rs116801939	152521616	310650	0.012	1.13452	NA	NA
chr6	rs9371601	rs78869636	152521693	310573	0.011	1.125	0.008	1.125
chr6	rs9371601	rs79015447	152521725	310541	NA	NA	0.058	1.13793
chr6	rs9371601	rs4870077	152522189	310077	0.004	1.13991	0	1.13991
chr6	rs9371601	rs6908985	152522805	309461	0.006	1.16568	0.003	1.16568
chr6	rs9371601	rs76653891	152523306	308960	0	1.59206	NA	NA
chr6	rs9371601	rs111543794	152523361	308905	NA	NA	0.038	1.59896
chr6	rs9371601	rs6935288	152523458	308808	0.001	1.88136	0.009	1.88136
chr6	rs9371601	rs6934344	152523674	308592	0.004	2.32353	0.003	2.32353
chr6	rs9371601	rs6935868	152523810	308456	0.052	2.34828	0	2.34828
chr6	rs9371601	rs117660426	152523907	308359	NA	NA	0.004	2.35392
chr6	rs9371601	rs113483249	152524125	308141	NA	NA	0.001	22.4512
chr6	rs9371601	rs17054402	152524216	308050	0.043	23.8015	0.006	23.8015
chr6	rs9371601	rs113098406	152524421	307845	NA	NA	0.058	23.8763
chr6	rs9371601	rs117187721	152524482	307784	0.001	26.2512	NA	NA
chr6	rs9371601	rs9397488	152524625	307641	0.026	26.3079	NA	NA
chr6	rs9371601	rs74798202	152525368	306898	0.037	26.3039	0.011	26.3039
chr6	rs9371601	rs2348262	152525416	306850	0.04	26.3118	0.017	26.3118
chr6	rs9371601	rs77705706	152525478	306788	0.009	26.285	0.074	26.285
chr6	rs9371601	rs12198873	152525837	306429	0.001	26.2374	0.033	26.2374
chr6	rs9371601	rs2635474	152525981	306285	0	26.2574	0.031	26.2574
chr6	rs9371601	rs4870079	152526456	305810	0	52.6201	0.008	52.6201
chr6	rs9371601	rs74638795	152527054	305212	0.003	52.6187	NA	NA
chr6	rs9371601	rs17082266	152527676	304590	0.002	52.6191	NA	NA
chr6	rs9371601	rs117317322	152527701	304565	NA	NA	0.005	52.6193
chr6	rs9371601	rs6901280	152527972	304294	0	52.6165	0.007	52.6165
chr6	rs9371601	rs12213919	152528065	304201	0.002	52.6266	0.001	52.6266
chr6	rs9371601	rs117478218	152528156	304110	NA	NA	0.004	52.6177
chr6	rs9371601	rs2673785	152528323	303943	0.015	52.5741	0.019	52.5741
chr6	rs9371601	rs2635473	152528341	303925	0.002	24.5906	0.029	24.5906
chr6	rs9371601	rs2635472	152528696	303570	0.006	20.1954	0.001	20.1954
chr6	rs9371601	rs11970498	152528846	303420	NA	NA	0.028	11.818
chr6	rs9371601	rs2635471	152528877	303389	0.007	5.86207	0.059	5.86207
chr6	rs9371601	rs11965522	152528882	303384	NA	NA	0.036	1.11002
chr6	rs9371601	rs2673784	152529167	303099	0.006	1.01802	0	1.01802
chr6	rs9371601	rs2673783	152529278	302988	0.006	0.98914	0.005	0.98914
chr6	rs9371601	rs117597571	152529420	302846	NA	NA	0.006	0.95025
chr6	rs9371601	rs2813497	152529523	302743	0.006	0.85417	0	0.85417
chr6	rs9371601	rs2673782	152529587	302679	0.001	0.76198	0.011	0.76198
chr6	rs9371601	rs17082273	152529619	302647	0.006	0.64606	0.001	0.64606
chr6	rs9371601	rs1324453	152530115	302151	0.006	0.5914	0	0.5914
chr6	rs9371601	rs17082275	152530270	301996	0.006	0.75801	0.001	0.75801
chr6	rs9371601	rs13193574	152530291	301975	NA	NA	0.036	0.98172
chr6	rs9371601	rs1324451	152530323	301943	0.006	1.39127	0	1.39127
chr6	rs9371601	rs997389	152530730	301536	0.012	1.44872	0.029	1.44872
chr6	rs9371601	rs997769	152530731	301535	0.006	1.54695	0	1.54695
chr6	rs9371601	rs78594564	152530873	301393	0	1.85965	0.001	1.85965
chr6	rs9371601	rs998147	152530987	301279	0.006	2.76578	0.001	2.76578
chr6	rs9371601	rs41291049	152531523	300743	NA	NA	0.003	2.77987
chr6	rs9371601	rs2635447	152531606	300660	0.001	2.87578	0.001	2.87578
chr6	rs9371601	rs41292866	152531767	300499	0.006	2.94395	0.001	2.94395
chr6	rs9371601	rs9479232	152531944	300322	0	3.03505	0.029	3.03505
chr6	rs9371601	rs72995350	152532624	299642	0	6.06279	0.023	6.06279
chr6	rs9371601	rs77677138	152532821	299445	0.001	13.3963	0.001	13.3963
chr6	rs9371601	rs9479233	152533081	299185	0.001	14.9013	0.023	14.9013
chr6	rs9371601	rs117166991	152533228	299038	0.009	15.7793	NA	NA
chr6	rs9371601	rs114539376	152533233	299033	0.029	16.8222	NA	NA
chr6	rs9371601	rs117975459	152533285	298981	NA	NA	0.004	16.8576
chr6	rs9371601	rs2813498	152533403	298863	0.005	17.9326	0.024	17.9326
chr6	rs9371601	rs2813499	152533724	298542	0.013	17.9231	0.015	17.9231
chr6	rs9371601	rs6905193	152533754	298512	NA	NA	0.077	17.9372
chr6	rs9371601	rs6900828	152533919	298347	0	17.8919	0.006	17.8919
chr6	rs9371601	rs9322363	152534030	298236	0.001	17.1162	0.009	17.1162
chr6	rs9371601	rs58361810	152534096	298170	0.001	16.7205	NA	NA
chr6	rs9371601	rs2763031	152534210	298056	0.001	10.5682	0.007	10.5682
chr6	rs9371601	rs78706099	152534408	297858	0.011	8.21374	NA	NA
chr6	rs9371601	rs2635470	152534429	297837	0.005	6.1432	0.005	6.1432
chr6	rs9371601	rs2763033	152534983	297283	0.008	6.2233	0.006	6.2233
chr6	rs9371601	rs73780617	152535115	297151	0.006	6.299	NA	NA
chr6	rs9371601	rs2635469	152535158	297108	0.01	6.33788	0.005	6.33788
chr6	rs9371601	rs79867346	152535202	297064	0.001	6.49697	NA	NA
chr6	rs9371601	rs2763034	152535213	297053	0.012	6.60784	0	6.60784
chr6	rs9371601	rs1324452	152535230	297036	0.01	6.71245	0.005	6.71245
chr6	rs9371601	rs2635468	152535412	296854	0.011	5.73902	0.001	5.73902
chr6	rs9371601	rs2635467	152535541	296725	0.011	5.332	0.001	5.332
chr6	rs9371601	rs2635466	152535558	296708	0	5.00966	NA	NA
chr6	rs9371601	rs2763035	152536056	296210	0.011	0.32448	0.001	0.32448
chr6	rs9371601	rs76087794	152536381	295885	NA	NA	0.038	0.3214
chr6	rs9371601	rs79730312	152536394	295872	NA	NA	0.003	0.31699
chr6	rs9371601	rs2813500	152537079	295187	0.011	0.31667	0.001	0.31667
chr6	rs9371601	rs2813501	152537099	295167	0.011	0.36822	0.001	0.36822
chr6	rs9371601	rs79356224	152537236	295030	NA	NA	0.004	0.36732
chr6	rs9371601	rs2635465	152537370	294896	0.008	0.40129	0.001	0.40129
chr6	rs9371601	rs2813502	152537371	294895	0.018	0.45685	NA	NA
chr6	rs9371601	rs111236264	152537473	294793	NA	NA	0.038	0.4534
chr6	rs9371601	rs2813503	152537504	294762	0.011	0.5	0	0.5
chr6	rs9371601	rs2813504	152537536	294730	0.008	0.53664	0.006	0.53664
chr6	rs9371601	rs117548019	152537659	294607	NA	NA	0.004	0.5369
chr6	rs9371601	rs2813506	152538144	294122	0.001	0.54284	NA	NA
chr6	rs9371601	rs41292868	152539193	293073	NA	NA	0.003	0.54575
chr6	rs9371601	rs2635440	152539475	292791	0.012	0.55556	0.001	0.55556
chr6	rs9371601	rs2813507	152539508	292758	0.009	0.54957	0.001	0.54957
chr6	rs9371601	rs116844376	152539638	292628	NA	NA	0.019	0.54026
chr6	rs9371601	rs75300464	152539657	292609	NA	NA	0.058	0.56375
chr6	rs9371601	rs117630754	152539895	292371	NA	NA	0	0.55895
chr6	rs9371601	rs2247922	152540129	292137	0.011	1.25595	0	1.25595
chr6	rs9371601	rs117756954	152540147	292119	0.018	1.24484	NA	NA
chr6	rs9371601	rs114094724	152540152	292114	0.016	1.93539	NA	NA
chr6	rs9371601	rs1000864	152540299	291967	0.003	1.54945	0.002	1.54945
chr6	rs9371601	rs78210483	152540328	291938	0.015	1.54756	NA	NA
chr6	rs9371601	rs2763010	152540766	291500	0.007	0.51284	0.005	0.51284
chr6	rs9371601	rs75491298	152541482	290784	NA	NA	0.004	0.56876
chr6	rs9371601	rs117391865	152542396	289870	0.003	0.56921	NA	NA
chr6	rs9371601	rs117399856	152542802	289464	NA	NA	0.008	0.69951
chr6	rs9371601	rs117734706	152542803	289463	NA	NA	0.005	0.72417
chr6	rs9371601	rs71575919	152543249	289017	NA	NA	0.006	0.84183
chr6	rs9371601	rs117441244	152543621	288645	NA	NA	0.004	0.74849
chr6	rs9371601	rs118183371	152543772	288494	NA	NA	0.001	0.57529
chr6	rs9371601	rs11155835	152543980	288286	0.017	2.23347	0.008	2.23347
chr6	rs9371601	rs11155836	152544044	288222	0.006	2.19738	0.005	2.19738
chr6	rs9371601	rs2763011	152544200	288066	0.009	2.20517	NA	NA
chr6	rs9371601	rs2763012	152544217	288049	0.009	2.27133	NA	NA
chr6	rs9371601	rs2763013	152544249	288017	0.009	2.33204	NA	NA
chr6	rs9371601	rs2813508	152544473	287793	0.005	1.01091	NA	NA
chr6	rs9371601	rs2813509	152544477	287789	0.014	0.38575	NA	NA
chr6	rs9371601	rs79623796	152544716	287550	NA	NA	0.02	0.37484
chr6	rs9371601	rs61684587	152544734	287532	0.022	0.38518	0	0.38518
chr6	rs9371601	rs74644749	152544877	287389	NA	NA	0.01	0.38182
chr6	rs9371601	rs59225654	152545336	286930	0.022	0.44576	0	0.44576
chr6	rs9371601	rs2813510	152545662	286604	0.005	0.64366	0.01	0.64366
chr6	rs9371601	rs2635439	152546009	286257	0.001	0.92111	NA	NA
chr6	rs9371601	rs2813511	152546567	285699	0.006	0.22894	0.008	0.22894
chr6	rs9371601	rs2813512	152546749	285517	0.006	0.08709	0.008	0.08709
chr6	rs9371601	rs116724713	152547285	284981	NA	NA	0.022	0.05252
chr6	rs9371601	rs75110689	152547459	284807	NA	NA	0.006	0.05061
chr6	rs9371601	rs73780633	152547463	284803	NA	NA	0	0.04203
chr6	rs9371601	rs73780634	152547573	284693	0.022	0.0277	0	0.0277
chr6	rs9371601	rs2635438	152548163	284103	0	0.0216	0.001	0.0216
chr6	rs9371601	rs2635437	152548318	283948	0	0.01223	0.001	0.01223
chr6	rs9371601	rs2813513	152548427	283839	0.006	0.02198	0.008	0.02198
chr6	rs9371601	rs2813514	152548518	283748	0.006	0.01711	0.008	0.01711
chr6	rs9371601	rs55842704	152548650	283616	NA	NA	0.003	0.01458
chr6	rs9371601	rs2763014	152548678	283588	0	0.01667	0.001	0.01667
chr6	rs9371601	rs2813515	152548798	283468	0	0	0.001	0
chr6	rs9371601	rs2635436	152548809	283457	0.004	0.01695	0.008	0.01695
chr6	rs9371601	rs77672987	152548927	283339	0	0	0.001	0
chr6	rs9371601	rs117720659	152548928	283338	NA	NA	0.001	0.00476
chr6	rs9371601	rs78234488	152548948	283318	0	0.0181	NA	NA
chr6	rs9371601	rs78232801	152548998	283268	0	0.01751	0.001	0.01751
chr6	rs9371601	rs76678631	152549045	283221	0	0	0.001	0
chr6	rs9371601	rs75188719	152549058	283208	0	0.08333	0.001	0.08333
chr6	rs9371601	rs75927788	152549062	283204	0	0.00922	0.001	0.00922
chr6	rs9371601	rs116000943	152549107	283159	0	0.00379	NA	NA
chr6	rs9371601	rs2635435	152549613	282653	0	0.01646	0.001	0.01646
chr6	rs9371601	rs2813519	152549682	282584	0	0.0164	NA	NA
chr6	rs9371601	rs79550796	152549782	282484	NA	NA	0.003	0.01442
chr6	rs9371601	rs76086850	152549790	282476	NA	NA	0.02	0.0179
chr6	rs9371601	rs78896060	152549886	282380	NA	NA	0.001	0.01442
chr6	rs9371601	rs2763015	152549890	282376	0.006	0.01075	0.008	0.01075
chr6	rs9371601	rs2813520	152549983	282283	0	0.01781	0.001	0.01781
chr6	rs9371601	rs77480288	152550086	282180	NA	NA	0.001	0.01457
chr6	rs9371601	rs2635434	152550166	282100	0	0.01489	0.001	0.01489
chr6	rs9371601	rs2813521	152550294	281972	0	0.0198	NA	NA
chr6	rs9371601	rs2813522	152550517	281749	0	0.34582	NA	NA
chr6	rs9371601	rs2635432	152550702	281564	NA	NA	0.004	0.61139
chr6	rs9371601	rs79703198	152550858	281408	NA	NA	0.011	0.6116
chr6	rs9371601	rs2635431	152551000	281266	0.006	0.62706	0.008	0.62706
chr6	rs9371601	rs2635430	152551202	281064	0.001	0.62826	0.004	0.62826
chr6	rs9371601	rs9479243	152551498	280768	0	0.62649	NA	NA
chr6	rs9371601	rs7758071	152551515	280751	0.001	0.62436	0.004	0.62436
chr6	rs9371601	rs7758220	152551558	280708	0.001	0.62821	0.004	0.62821
chr6	rs9371601	rs2635460	152552266	280000	0	0.64705	NA	NA
chr6	rs9371601	rs2635459	152552405	279861	0.004	0.64912	0.004	0.64912
chr6	rs9371601	rs2813523	152552443	279823	0	0.64412	0.004	0.64412
chr6	rs9371601	rs2813524	152552650	279616	0	0.65733	0.004	0.65733
chr6	rs9371601	rs77104046	152552959	279307	NA	NA	0	0.65211
chr6	rs9371601	rs2635458	152553011	279255	0	0.67463	0.004	0.67463
chr6	rs9371601	rs2813525	152553082	279184	0	1.60542	NA	NA
chr6	rs9371601	rs2813526	152553113	279153	0	2.52418	0.004	2.52418
chr6	rs9371601	rs2763016	152553368	278898	0.003	1.53271	0.004	1.53271
chr6	rs9371601	rs114420560	152553423	278843	NA	NA	0	1.53668
chr6	rs9371601	rs2635457	152553471	278795	0.002	0.68622	0.001	0.68622
chr6	rs9371601	rs2813527	152553583	278683	0.002	0.66837	NA	NA
chr6	rs9371601	rs2813528	152553667	278599	0	0.68723	0.004	0.68723
chr6	rs9371601	rs2635456	152553821	278445	0	0.75	0.004	0.75
chr6	rs9371601	rs2635455	152553825	278441	0	0.98765	0.004	0.98765
chr6	rs9371601	rs9479254	152553906	278360	0.001	1.37236	0.004	1.37236
chr6	rs9371601	rs60299720	152554334	277932	NA	NA	0.058	1.01685
chr6	rs9371601	rs2635454	152554562	277704	0	0.70444	0.004	0.70444
chr6	rs9371601	rs6557204	152554585	277681	NA	NA	0.004	0.6798
chr6	rs9371601	rs2813529	152554595	277671	0.002	0.61836	0.002	0.61836
chr6	rs9371601	rs2635453	152554798	277468	0.002	0.61131	NA	NA
chr6	rs9371601	rs118043058	152555144	277122	NA	NA	0.001	0.61783
chr6	rs9371601	rs76715584	152555159	277107	0.003	0.81921	0.011	0.81921
chr6	rs9371601	rs2635452	152555218	277048	0	5.33095	0.004	5.33095
chr6	rs9371601	rs2813530	152555389	276877	0.005	1.24739	0.006	1.24739
chr6	rs9371601	rs2635451	152555450	276816	0	1.28623	0.004	1.28623
chr6	rs9371601	rs2813531	152555551	276715	0.002	2.0625	0.004	2.0625
chr6	rs9371601	rs7766507	152555567	276699	0.001	3.72192	0.005	3.72192
chr6	rs9371601	rs7741849	152555748	276518	0.004	3.71303	0.005	3.71303
chr6	rs9371601	rs2763017	152555857	276409	0.005	3.73785	NA	NA
chr6	rs9371601	rs9383613	152556063	276203	0.004	3.82291	NA	NA
chr6	rs9371601	rs9918328	152556294	275972	0.003	3.93333	0.003	3.93333
chr6	rs9371601	rs2763018	152556304	275962	0.002	4	NA	NA
chr6	rs9371601	rs78363038	152556314	275952	0.016	4.13673	0.015	4.13673
chr6	rs9371601	rs79277553	152556426	275840	0.066	4.5192	0.015	4.5192
chr6	rs9371601	rs9478296	152556448	275818	NA	NA	0.001	5.02179
chr6	rs9371601	rs111855459	152556568	275698	NA	NA	0.001	6.82676
chr6	rs9371601	rs7772542	152556951	275315	0.027	6.69767	0.019	6.69767
chr6	rs9371601	rs4870081	152556994	275272	0.005	6.38	0.023	6.38
chr6	rs9371601	rs77580838	152557089	275177	NA	NA	0	5.72693
chr6	rs9371601	rs117866427	152557097	275169	NA	NA	0.001	5.37116
chr6	rs9371601	rs117354632	152557305	274961	NA	NA	0	2.67551
chr6	rs9371601	rs9479255	152557483	274783	NA	NA	0	2.34027
chr6	rs9371601	rs2635461	152557729	274537	0.002	1.35362	0.036	1.35362
chr6	rs9371601	rs117377328	152558008	274258	NA	NA	0	1.35985
chr6	rs9371601	rs2813532	152558134	274132	0.002	1.3235	0.019	1.3235
chr6	rs9371601	rs78020718	152558196	274070	NA	NA	0.001	1.33242
chr6	rs9371601	rs77684119	152558200	274066	0.004	1.30582	NA	NA
chr6	rs9371601	rs75858153	152558243	274023	NA	NA	0.005	1.31417
chr6	rs9371601	rs2813533	152558271	273995	0	1.30909	0.073	1.30909
chr6	rs9371601	rs80331650	152558282	273984	NA	NA	0	1.275
chr6	rs9371601	rs74968023	152558290	273976	NA	NA	0	1.4
chr6	rs9371601	rs2813534	152558291	273975	0.002	1.31973	0.015	1.31973
chr6	rs9371601	rs2262697	152558340	273926	0.014	1.31524	0.017	1.31524
chr6	rs9371601	rs79612840	152558400	273866	NA	NA	0	1.3319
chr6	rs9371601	rs116891109	152558719	273547	NA	NA	0.058	1.36566
chr6	rs9371601	rs2635462	152558808	273458	0	1.48652	0.073	1.48652
chr6	rs9371601	rs73780646	152558897	273369	NA	NA	0	1.6436
chr6	rs9371601	rs73780647	152559156	273110	NA	NA	0	1.76039
chr6	rs9371601	rs9479258	152559196	273070	NA	NA	0	1.80625
chr6	rs9371601	rs2763020	152559269	272997	0.009	1.82292	0.018	1.82292
chr6	rs9371601	rs2635463	152559301	272965	0.009	1.81856	0.019	1.81856
chr6	rs9371601	rs73780839	152559361	272905	NA	NA	0	1.73706
chr6	rs9371601	rs73780841	152559611	272655	NA	NA	0	1.51856
chr6	rs9371601	rs9479259	152559621	272645	NA	NA	0.001	1.3235
chr6	rs9371601	rs117023348	152559635	272631	0.004	1.32289	NA	NA
chr6	rs9371601	rs79007378	152559648	272618	0.022	1.07838	0.011	1.07838
chr6	rs9371601	rs118113419	152559736	272530	NA	NA	0.004	1.05008
chr6	rs9371601	rs9478298	152559834	272432	NA	NA	0.001	0.84938
chr6	rs9371601	rs9478299	152559847	272419	NA	NA	0.001	0.71723
chr6	rs9371601	rs2763021	152559966	272300	0.002	0.77012	0.059	0.77012
chr6	rs9371601	rs117973263	152560039	272227	0.04	0.94443	NA	NA
chr6	rs9371601	rs9479260	152560091	272175	NA	NA	0.001	0.9246
chr6	rs9371601	rs9478301	152560107	272159	NA	NA	0.001	0.93678
chr6	rs9371601	rs115274909	152560160	272106	NA	NA	0.001	0.94788
chr6	rs9371601	rs2763022	152560194	272072	0.002	1.59496	0.059	1.59496
chr6	rs9371601	rs78399856	152560195	272071	NA	NA	0.001	1.51803
chr6	rs9371601	rs117855778	152560377	271889	NA	NA	0.019	1.52088
chr6	rs9371601	rs80099556	152560386	271880	NA	NA	0.001	1.55753
chr6	rs9371601	rs79521685	152560440	271826	NA	NA	0.001	1.57747
chr6	rs9371601	rs76908426	152560475	271791	NA	NA	0.004	1.6134
chr6	rs9371601	rs60523764	152560633	271633	NA	NA	0	1.64388
chr6	rs9371601	rs2635464	152560712	271554	0.006	1.71171	0.032	1.71171
chr6	rs9371601	rs2763023	152560871	271395	NA	NA	0.011	1.74662
chr6	rs9371601	rs76748422	152561116	271150	NA	NA	0	2.64317
chr6	rs9371601	rs74990586	152561133	271133	NA	NA	0	6.04268
chr6	rs9371601	rs74336001	152561213	271053	NA	NA	0	6.9899
chr6	rs9371601	rs2635444	152561453	270813	0.002	7.0133	0.161	7.0133
chr6	rs9371601	rs55746901	152561602	270664	NA	NA	0.012	7.01325
chr6	rs9371601	rs2813535	152561855	270411	0.005	7.0469	0.123	7.0469
chr6	rs9371601	rs4142053	152562028	270238	0	7.04151	0.014	7.04151
chr6	rs9371601	rs2763024	152562149	270117	0.003	5.92982	0.143	5.92982
chr6	rs9371601	rs2635443	152562187	270079	0.018	1.77462	0.04	1.77462
chr6	rs9371601	rs77301383	152562644	269622	NA	NA	0.011	1.50481
chr6	rs9371601	rs11967756	152562667	269599	NA	NA	0	1.51463
chr6	rs9371601	rs2813536	152562706	269560	0.001	1.4922	0.105	1.4922
chr6	rs9371601	rs2813537	152562835	269431	0	1.48536	0.143	1.48536
chr6	rs9371601	rs2813538	152562937	269329	0.018	1.40166	0.052	1.40166
chr6	rs9371601	rs74355194	152562950	269316	NA	NA	0.011	1.39341
chr6	rs9371601	rs17194424	152563124	269142	NA	NA	0.015	1.39454
chr6	rs9371601	rs75049012	152563383	268883	0.013	1.31389	0.011	1.31389
chr6	rs9371601	rs2813539	152563407	268859	0.02	1.27451	0.051	1.27451
chr6	rs9371601	rs9371577	152563424	268842	0	1.29279	0.006	1.29279
chr6	rs9371601	rs2813540	152563498	268768	0.003	1.2731	0.143	1.2731
chr6	rs9371601	rs117671713	152563519	268747	NA	NA	0.011	1.27495
chr6	rs9371601	rs6900213	152563648	268618	0	1.27757	0.006	1.27757
chr6	rs9371601	rs74706335	152563742	268524	0	1.27592	NA	NA
chr6	rs9371601	rs1408460	152563811	268455	0.018	1.26603	0.087	1.26603
chr6	rs9371601	rs2635442	152563915	268351	0.003	1.2717	0.143	1.2717
chr6	rs9371601	rs719764	152564066	268200	0.018	1.38456	0.041	1.38456
chr6	rs9371601	rs117403857	152564264	268002	0.003	1.38547	NA	NA
chr6	rs9371601	rs117435024	152564272	267994	NA	NA	0.001	1.38471
chr6	rs9371601	rs2673776	152564505	267761	0.018	4.2193	0.077	4.2193
chr6	rs9371601	rs2253512	152564619	267647	0.003	4.48234	0.143	4.48234
chr6	rs9371601	rs2635441	152564836	267430	0.018	4.64794	0.077	4.64794
chr6	rs9371601	rs2253407	152565243	267023	0.015	6.96682	0.051	6.96682
chr6	rs9371601	rs77483076	152565429	266837	NA	NA	0.019	7.18782
chr6	rs9371601	rs117525406	152565599	266667	NA	NA	0.004	7.17343
chr6	rs9371601	rs117802714	152565613	266653	NA	NA	0.028	7.18163
chr6	rs9371601	rs78473889	152565674	266592	NA	NA	0.011	7.18137
chr6	rs9371601	rs11755392	152566535	265731	NA	NA	0.012	7.09413
chr6	rs9371601	rs117888281	152566761	265505	NA	NA	0.019	5.9519
chr6	rs9371601	rs78462143	152566890	265376	0	5.94884	NA	NA
chr6	rs9371601	rs79490105	152567645	264621	0.031	5.78117	NA	NA
chr6	rs9371601	rs116866659	152567695	264571	0.004	5.57775	NA	NA
chr6	rs9371601	rs6929139	152567732	264534	0.009	4.7619	0.028	4.7619
chr6	rs9371601	rs2763025	152567872	264394	0	2.94551	0.018	2.94551
chr6	rs9371601	rs17082323	152568080	264186	0.057	1.56167	0.009	1.56167
chr6	rs9371601	rs117231794	152568888	263378	NA	NA	0.058	1.05508
chr6	rs9371601	rs116292261	152568948	263318	0.006	0.98118	NA	NA
chr6	rs9371601	rs117636582	152569479	262787	NA	NA	0.058	0.98076
chr6	rs9371601	rs80349291	152569509	262757	0.009	0.96642	NA	NA
chr6	rs9371601	rs73780847	152569982	262284	NA	NA	0.009	0.97858
chr6	rs9371601	rs17082326	152570244	262022	0.035	1.0738	0.003	1.0738
chr6	rs9371601	rs2763026	152570450	261816	0.005	1.11649	0.018	1.11649
chr6	rs9371601	rs34630198	152570815	261451	NA	NA	0.004	1.11461
chr6	rs9371601	rs3798756	152570953	261313	0	1.25702	0.001	1.25702
chr6	rs9371601	rs2763027	152571416	260850	0.005	1.58098	0.018	1.58098
chr6	rs9371601	rs10485255	152571770	260496	0.057	1.76627	0.009	1.76627
chr6	rs9371601	rs117432010	152571786	260480	NA	NA	0.019	1.76704
chr6	rs9371601	rs117833727	152571813	260453	NA	NA	0.019	1.76443
chr6	rs9371601	rs74438331	152572300	259966	0.007	1.82491	0.023	1.82491
chr6	rs9371601	rs80159942	152572584	259682	0.018	1.82483	0.008	1.82483
chr6	rs9371601	rs58745145	152572836	259430	0.005	1.87109	0.009	1.87109
chr6	rs9371601	rs9479263	152573503	258763	0	1.8907	0.011	1.8907
chr6	rs9371601	rs117519047	152573566	258700	NA	NA	0.004	1.8921
chr6	rs9371601	rs2763028	152573915	258351	0	1.90122	0.003	1.90122
chr6	rs9371601	rs17082343	152574132	258134	0.005	1.89864	NA	NA
chr6	rs9371601	rs117669053	152575072	257194	0.011	1.8991	NA	NA
chr6	rs9371601	rs117156394	152575232	257034	NA	NA	0.008	1.90157
chr6	rs9371601	rs2635446	152575287	256979	NA	NA	0.006	1.89932
chr6	rs9371601	rs4869752	152575467	256799	0.014	1.88229	0	1.88229
chr6	rs9371601	rs117270970	152575471	256795	NA	NA	0.058	1.90401
chr6	rs9371601	rs34891041	152576461	255805	NA	NA	0.011	1.92629
chr6	rs9371601	rs36044575	152576482	255784	NA	NA	0.003	1.93033
chr6	rs9371601	rs684807	152576639	255627	NA	NA	0.038	1.98978
chr6	rs9371601	rs2763029	152576640	255626	0.042	2.19355	0.009	2.19355
chr6	rs9371601	rs9479265	152576671	255595	0.043	2.48113	0.019	2.48113
chr6	rs9371601	rs117117535	152577036	255230	0.002	9.85638	NA	NA
chr6	rs9371601	rs76412176	152577138	255128	NA	NA	0.011	13.3582
chr6	rs9371601	rs10872683	152577228	255038	0.006	16.914	0.001	16.914
chr6	rs9371601	rs117918957	152577389	254877	NA	NA	0.058	16.9147
chr6	rs9371601	rs78579038	152577453	254813	NA	NA	0.004	16.9161
chr6	rs9371601	rs2763030	152578067	254199	0.016	41.8364	0.043	41.8364
chr6	rs9371601	rs2763032	152578218	254048	0.009	41.8542	0.012	41.8542
chr6	rs9371601	rs117756020	152578607	253659	0.011	41.8547	NA	NA
chr6	rs9371601	rs117340363	152579070	253196	NA	NA	0	41.8543
chr6	rs9371601	rs76044576	152579399	252867	0.007	41.8527	NA	NA
chr6	rs9371601	rs621831	152580110	252156	NA	NA	0.027	41.853
chr6	rs9371601	rs76252609	152580237	252029	0	41.443	0.004	41.443
chr6	rs9371601	rs9397490	152580500	251766	0.015	8.03933	0.002	8.03933
chr6	rs9371601	rs73781102	152580678	251588	0.007	8.01932	0.028	8.01932
chr6	rs9371601	rs1408461	152580747	251519	0.036	7.99912	0.003	7.99912
chr6	rs9371601	rs9371578	152580892	251374	0.002	7.59488	0	7.59488
chr6	rs9371601	rs9371243	152581043	251223	0.02	1.82833	0.001	1.82833
chr6	rs9371601	rs2813541	152581550	250716	NA	NA	0.042	1.73248
chr6	rs9371601	rs78900103	152581724	250542	NA	NA	0.028	1.72828
chr6	rs9371601	rs17195304	152582050	250216	0.003	1.95721	0.008	1.95721
chr6	rs9371601	rs2147378	152582161	250105	0.009	2.20862	0	2.20862
chr6	rs9371601	rs117098288	152582318	249948	0.044	2.30417	0.017	2.30417
chr6	rs9371601	rs115442624	152582321	249945	0.044	2.37778	0	2.37778
chr6	rs9371601	rs58810620	152582336	249930	0.004	2.47166	0.005	2.47166
chr6	rs9371601	rs117910265	152582340	249926	NA	NA	0.008	2.4778
chr6	rs9371601	rs9397088	152582869	249397	0.01	1.91667	0	1.91667
chr6	rs9371601	rs9478304	152582897	249369	0.001	1.52127	0.015	1.52127
chr6	rs9371601	rs9383975	152583328	248938	0.01	1.47986	0.002	1.47986
chr6	rs9371601	rs79036759	152583927	248339	0.019	1.45754	0	1.45754
chr6	rs9371601	rs9383976	152584241	248025	0.01	1.44688	0.001	1.44688
chr6	rs9371601	rs9397493	152584561	247705	0.035	1.44681	0.013	1.44681
chr6	rs9371601	rs9383977	152584655	247611	0.019	1.44325	0	1.44325
chr6	rs9371601	rs7768921	152584934	247332	0.012	1.44253	0.003	1.44253
chr6	rs9371601	rs9371244	152585108	247158	0.011	1.4357	0	1.4357
chr6	rs9371601	rs75738510	152585642	246624	0.017	1.3975	0.039	1.3975
chr6	rs9371601	rs7382254	152586064	246202	0.004	1.38125	0.018	1.38125
chr6	rs9371601	rs1971577	152586324	245942	0.002	1.37871	0	1.37871
chr6	rs9371601	rs73003254	152586496	245770	NA	NA	0.011	1.3725
chr6	rs9371601	rs62428335	152586661	245605	NA	NA	0.008	1.36917
chr6	rs9371601	rs7741405	152586864	245402	0.036	4.1218	0.01	4.1218
chr6	rs9371601	rs17082358	152587558	244708	0.001	6.11896	0.034	6.11896
chr6	rs9371601	rs6928363	152587787	244479	NA	NA	0.002	6.11356
chr6	rs9371601	rs114314693	152587968	244298	0.043	6.11123	NA	NA
chr6	rs9371601	rs55885054	152588018	244248	0.035	6.09744	0.008	6.09744
chr6	rs9371601	rs56086011	152588083	244183	0.035	0.65407	0.008	0.65407
chr6	rs9371601	rs1998620	152588433	243833	0.035	0.65315	0.008	0.65315
chr6	rs9371601	rs1359323	152588844	243422	0.035	0.65002	0.008	0.65002
chr6	rs9371601	rs4870085	152589377	242889	0.035	0.6464	0.008	0.6464
chr6	rs9371601	rs17803505	152589720	242546	0.015	0.64698	0.003	0.64698
chr6	rs9371601	rs9479272	152589744	242522	0.018	0.64274	0.046	0.64274
chr6	rs9371601	rs62428338	152589868	242398	NA	NA	0.038	0.56142
chr6	rs9371601	rs1535909	152590513	241753	0.028	0.48933	0.039	0.48933
chr6	rs9371601	rs17082365	152590606	241660	0.028	0.48919	NA	NA
chr6	rs9371601	rs9383978	152590915	241351	0.017	0.45535	0.06	0.45535
chr6	rs9371601	rs13206305	152591002	241264	NA	NA	0.034	0.45145
chr6	rs9371601	rs12528883	152591279	240987	0.007	0.58025	0.001	0.58025
chr6	rs9371601	rs9478305	152591329	240937	0.008	0.6909	0.021	0.6909
chr6	rs9371601	rs651306	152591708	240558	NA	NA	0.019	0.596
chr6	rs9371601	rs4142054	152591943	240323	0.017	0.37625	0.053	0.37625
chr6	rs9371601	rs4142055	152592176	240090	0.017	0.33333	0.052	0.33333
chr6	rs9371601	rs4142056	152592235	240031	0.013	0.31585	0.061	0.31585
chr6	rs9371601	rs1359324	152592540	239726	0.017	0.3018	0.052	0.3018
chr6	rs9371601	rs1359325	152592614	239652	0.017	0.30516	0.052	0.30516
chr6	rs9371601	rs1359326	152592756	239510	0.013	0.29643	0.036	0.29643
chr6	rs9371601	rs73005444	152593860	238406	0.009	0.29891	0.046	0.29891
chr6	rs9371601	rs2274142	152594068	238198	0.013	0.84196	0.052	0.84196
chr6	rs9371601	rs9479273	152594622	237644	NA	NA	0	1.32603
chr6	rs9371601	rs747785	152594630	237636	NA	NA	0.011	1.45103
chr6	rs9371601	rs113987613	152594632	237634	NA	NA	0	1.6177
chr6	rs9371601	rs1106579	152594634	237632	NA	NA	0.01	1.03582
chr6	rs9371601	rs17803970	152595411	236855	0.015	1.00501	0.017	1.00501
chr6	rs9371601	rs4870086	152595598	236668	0.004	0.74734	0.048	0.74734
chr6	rs9371601	rs71575922	152595707	236559	NA	NA	0.045	0.62599
chr6	rs9371601	rs9383614	152595710	236556	0.007	0.65963	0	0.65963
chr6	rs9371601	rs12110479	152596089	236177	0.022	0.64368	0.041	0.64368
chr6	rs9371601	rs34905593	152596750	235516	NA	NA	0.038	0.64441
chr6	rs9371601	rs2296254	152596805	235461	0.016	0.64737	0.036	0.64737
chr6	rs9371601	rs116899832	152596831	235435	NA	NA	0.004	0.65623
chr6	rs9371601	rs9383979	152597126	235140	0.011	0.66	0.01	0.66
chr6	rs9371601	rs117449485	152597134	235132	NA	NA	0.001	0.68381
chr6	rs9371601	rs35194179	152597141	235125	NA	NA	0.013	0.69663
chr6	rs9371601	rs12110523	152597951	234315	0.002	0.62667	0.041	0.62667
chr6	rs9371601	rs6915679	152597976	234290	0.017	0.5903	0.048	0.5903
chr6	rs9371601	rs9397494	152598207	234059	NA	NA	0.001	0.54988
chr6	rs9371601	rs73005451	152598681	233585	0.003	0.54899	0.015	0.54899
chr6	rs9371601	rs11751190	152599890	232376	0.022	0.57106	0.041	0.57106
chr6	rs9371601	rs73005452	152600219	232047	NA	NA	0.023	0.57545
chr6	rs9371601	rs6927162	152600316	231950	0.031	0.59207	0.009	0.59207
chr6	rs9371601	rs9397089	152601082	231184	0.017	0.64202	0.048	0.64202
chr6	rs9371601	rs6928675	152601298	230968	0.017	0.72222	0.048	0.72222
chr6	rs9371601	rs6905741	152601496	230770	0.017	0.82574	0.048	0.82574
chr6	rs9371601	rs118109136	152601744	230522	0.007	0.88067	NA	NA
chr6	rs9371601	rs4869757	152602171	230095	0.017	1.86378	0.048	1.86378
chr6	rs9371601	rs9479275	152602609	229657	0.004	1.9671	0	1.9671
chr6	rs9371601	rs1830820	152602738	229528	NA	NA	0.048	2.09725
chr6	rs9371601	rs9371245	152603041	229225	0.002	1.78619	0.03	1.78619
chr6	rs9371601	rs117079261	152603118	229148	NA	NA	0.019	1.53944
chr6	rs9371601	rs117490018	152603119	229147	NA	NA	0.003	1.78274
chr6	rs9371601	rs78765260	152603245	229021	0.011	1.54067	NA	NA
chr6	rs9371601	rs78867673	152603370	228896	0.02	1.36733	NA	NA
chr6	rs9371601	rs9322364	152603430	228836	0.004	1.21249	0.03	1.21249
chr6	rs9371601	rs58415480	152603964	228302	NA	NA	0.045	2.32042
chr6	rs9371601	rs4991949	152604355	227911	0	2.57096	0.007	2.57096
chr6	rs9371601	rs13210209	152604658	227608	0.064	2.5	0.037	2.5
chr6	rs9371601	rs13195723	152604660	227606	0.085	2.57116	0.037	2.57116
chr6	rs9371601	rs117534414	152604810	227456	NA	NA	0.019	2.56186
chr6	rs9371601	rs4869758	152605838	226428	0.002	0.37287	0.037	0.37287
chr6	rs9371601	rs74636305	152606445	225821	0.019	0.3595	0	0.3595
chr6	rs9371601	rs17082381	152606687	225579	0.019	0.35147	0.028	0.35147
chr6	rs9371601	rs3843915	152607067	225199	0.007	0.34927	0.011	0.34927
chr6	rs9371601	rs3888239	152607590	224676	0.01	0.34776	0.045	0.34776
chr6	rs9371601	rs4035028	152607798	224468	0.033	0.3463	0.055	0.3463
chr6	rs9371601	rs117942324	152607855	224411	0.004	0.34873	NA	NA
chr6	rs9371601	rs77858297	152608317	223949	NA	NA	0.058	0.35129
chr6	rs9371601	rs17082383	152608381	223885	0.001	0.35283	0.012	0.35283
chr6	rs9371601	rs6901631	152608740	223526	0.005	0.3727	0.001	0.3727
chr6	rs9371601	rs6940845	152609138	223128	0.033	0.52564	0.055	0.52564
chr6	rs9371601	rs6557209	152609216	223050	0.007	0.59092	0.025	0.59092
chr6	rs9371601	rs75663264	152609269	222997	NA	NA	0.058	0.64906
chr6	rs9371601	rs75730028	152609676	222590	0.003	0.72533	0.028	0.72533
chr6	rs9371601	rs9371246	152610415	221851	0.028	1.04478	0.064	1.04478
chr6	rs9371601	rs28647595	152610683	221583	0.007	1.38296	0.038	1.38296
chr6	rs9371601	rs117069596	152610762	221504	0.022	1.38157	NA	NA
chr6	rs9371601	rs7764211	152610763	221503	NA	NA	0.012	1.29199
chr6	rs9371601	rs35065475	152610859	221407	0.01	0.56427	0.048	0.56427
chr6	rs9371601	rs17215781	152611967	220299	0.019	0.42168	0.028	0.42168
chr6	rs9371601	rs6557210	152612108	220158	0.004	0.33888	0.05	0.33888
chr6	rs9371601	rs7757670	152612664	219602	0.003	0.33172	0.011	0.33172
chr6	rs9371601	rs6940851	152612733	219533	0.01	2.1201	0.06	2.1201
chr6	rs9371601	rs118014174	152612774	219492	NA	NA	0.019	2.11932
chr6	rs9371601	rs4870087	152612899	219367	NA	NA	0.05	1.86044
chr6	rs9371601	rs4870088	152612908	219358	0	0.81505	0.05	0.81505
chr6	rs9371601	rs7775378	152612918	219348	0.003	0.24838	NA	NA
chr6	rs9371601	rs10046449	152614968	217298	0.004	0.25392	0.011	0.25392
chr6	rs9371601	rs17082386	152615419	216847	0.001	0.2679	0.012	0.2679
chr6	rs9371601	rs118099057	152615792	216474	0.004	0.28163	NA	NA
chr6	rs9371601	rs7740449	152616193	216073	0.004	0.30789	0.05	0.30789
chr6	rs9371601	rs9479280	152616586	215680	0.003	0.32619	0.011	0.32619
chr6	rs9371601	rs4870089	152616866	215400	0.01	0.33517	0.048	0.33517
chr6	rs9371601	rs75660059	152617000	215266	0.003	0.33538	NA	NA
chr6	rs9371601	rs116993276	152617075	215191	NA	NA	0	0.33736
chr6	rs9371601	rs7763242	152617397	214869	0.003	0.33897	0.048	0.33897
chr6	rs9371601	rs9397495	152618284	213982	0.003	0.34627	0.048	0.34627
chr6	rs9371601	rs17082389	152619445	212821	0.003	0.39796	0.011	0.39796
chr6	rs9371601	rs77334914	152619993	212273	NA	NA	0.004	0.40599
chr6	rs9371601	rs9397091	152620391	211875	0.003	1.67216	0.024	1.67216
chr6	rs9371601	rs9371247	152620475	211791	0.17	1.76849	0	1.76849
chr6	rs9371601	rs4869759	152620788	211478	0.017	2.13994	0.048	2.13994
chr6	rs9371601	rs4869760	152620848	211418	0.106	2.28756	0	2.28756
chr6	rs9371601	rs4869761	152620995	211271	0.016	1.72125	0.03	1.72125
chr6	rs9371601	rs78366508	152621000	211266	0	1.68599	NA	NA
chr6	rs9371601	rs118086790	152621213	211053	NA	NA	0.004	1.68773
chr6	rs9371601	rs4869762	152621242	211024	0.009	1.36592	0.039	1.36592
chr6	rs9371601	rs9383615	152621508	210758	0.021	0.75388	0.03	0.75388
chr6	rs9371601	rs1324455	152622318	209948	0.035	0.68518	0.062	0.68518
chr6	rs9371601	rs12192444	152622390	209876	0	0.55556	0.001	0.55556
chr6	rs9371601	rs13211046	152622393	209873	0.001	0.28313	0.001	0.28313
chr6	rs9371601	rs6557211	152622394	209872	NA	NA	0.003	0.43022
chr6	rs9371601	rs78983815	152622791	209475	NA	NA	0.004	0.41878
chr6	rs9371601	rs117115882	152623223	209043	0.022	0.41334	NA	NA
chr6	rs9371601	rs117598125	152623253	209013	0.01	0.41394	NA	NA
chr6	rs9371601	rs57786327	152623398	208868	NA	NA	0.003	0.41486
chr6	rs9371601	rs78882298	152623532	208734	0.04	0.41247	0.009	0.41247
chr6	rs9371601	rs112798746	152624022	208244	NA	NA	0.058	0.4131
chr6	rs9371601	rs117149282	152624227	208039	0.007	0.4058	NA	NA
chr6	rs9371601	rs112749235	152624486	207780	NA	NA	0.019	0.40607
chr6	rs9371601	rs17082392	152624659	207607	NA	NA	0.003	0.40813
chr6	rs9371601	rs74926496	152625630	206636	0.011	0.35946	NA	NA
chr6	rs9371601	rs62428358	152626704	205562	0.047	0.34834	0.004	0.34834
chr6	rs9371601	rs12193119	152626755	205511	0.007	0.33884	NA	NA
chr6	rs9371601	rs4870090	152627147	205119	0.003	0.34497	0.061	0.34497
chr6	rs9371601	rs4870091	152627192	205074	0.003	0.33055	0.061	0.33055
chr6	rs9371601	rs117962463	152627737	204529	NA	NA	0.019	0.33306
chr6	rs9371601	rs117626016	152628035	204231	NA	NA	0.008	0.3329
chr6	rs9371601	rs116899636	152629121	203145	NA	NA	0.019	0.33505
chr6	rs9371601	rs6921228	152629445	202821	0.009	0.337	0.05	0.337
chr6	rs9371601	rs6937888	152629627	202639	0.003	0.33716	0.061	0.33716
chr6	rs9371601	rs12195769	152629714	202552	0	0.34231	0.011	0.34231
chr6	rs9371601	rs9383983	152630181	202085	0.017	0.34401	0.075	0.34401
chr6	rs9371601	rs118146812	152631824	200442	0.004	0.37663	NA	NA
chr6	rs9371601	rs6939382	152632310	199956	0.003	0.70143	0.065	0.70143
chr6	rs9371601	rs118046664	152632518	199748	0.004	0.75256	NA	NA
chr6	rs9371601	rs9397496	152633125	199141	0.113	1.33308	0.009	1.33308
chr6	rs9371601	rs36069217	152633808	198458	0.002	2.86374	0.028	2.86374
chr6	rs9371601	rs75510204	152634373	197893	NA	NA	0.008	2.37951
chr6	rs9371601	rs633891	152634444	197822	0.083	1.76821	0.012	1.76821
chr6	rs9371601	rs117323357	152634749	197517	NA	NA	0.004	1.63914
chr6	rs9371601	rs6904737	152634760	197506	0	1.5098	0	1.5098
chr6	rs9371601	rs76190980	152634794	197472	0	1.33333	0	1.33333
chr6	rs9371601	rs6904757	152634795	197471	0.083	1.33333	0.007	1.33333
chr6	rs9371601	rs6924217	152634799	197467	0.001	1.16008	0	1.16008
chr6	rs9371601	rs9478307	152635425	196841	0	1.01961	0.011	1.01961
chr6	rs9371601	rs9478308	152635442	196824	0	0.92135	0.011	0.92135
chr6	rs9371601	rs12200050	152635531	196735	0	0.82424	0.011	0.82424
chr6	rs9371601	rs117091495	152635965	196301	NA	NA	0.004	0.72229
chr6	rs9371601	rs117101304	152636955	195311	0.003	0.63809	NA	NA
chr6	rs9371601	rs77889835	152638074	194192	0.022	0.63901	NA	NA
chr6	rs9371601	rs12174080	152638736	193530	0.119	0.65853	0.009	0.65853
chr6	rs9371601	rs1359322	152638797	193469	0.038	0.66361	0.027	0.66361
chr6	rs9371601	rs9397497	152638858	193408	0.083	0.68423	0.008	0.68423
chr6	rs9371601	rs117646842	152639707	192559	NA	NA	0.019	0.70589
chr6	rs9371601	rs117866066	152640157	192109	NA	NA	0.019	0.7181
chr6	rs9371601	rs7356992	152640405	191861	0.092	0.71788	NA	NA
chr6	rs9371601	rs9397498	152641290	190976	0.102	1.4911	0.006	1.4911
chr6	rs9371601	rs117531456	152641582	190684	NA	NA	0.004	1.50629
chr6	rs9371601	rs594745	152641822	190444	NA	NA	0	1.55469
chr6	rs9371601	rs60325897	152642104	190162	0.068	1.33333	0.004	1.33333
chr6	rs9371601	rs56767650	152642105	190161	0.06	1.62917	0.01	1.62917
chr6	rs9371601	rs9479282	152642425	189841	0	1.58547	0.011	1.58547
chr6	rs9371601	rs6940317	152642490	189776	0.136	1.28254	0.011	1.28254
chr6	rs9371601	rs114970140	152642565	189701	NA	NA	0.032	1.0423
chr6	rs9371601	rs116982281	152642819	189447	0.003	0.82087	NA	NA
chr6	rs9371601	rs117902582	152643841	188425	NA	NA	0.004	0.7526
chr6	rs9371601	rs78404593	152644111	188155	0	0.33333	0	0.33333
chr6	rs9371601	rs2025496	152644112	188154	0	0.64495	0.011	0.64495
chr6	rs9371601	rs9322366	152644419	187847	0.099	0.57869	0.006	0.57869
chr6	rs9371601	rs9478310	152644832	187434	0.007	0.5619	0.011	0.5619
chr6	rs9371601	rs9479283	152644902	187364	0.007	0.54458	0.011	0.54458
chr6	rs9371601	rs9397093	152645317	186949	0.055	0.54892	0.003	0.54892
chr6	rs9371601	rs75157010	152645951	186315	NA	NA	0.058	0.54618
chr6	rs9371601	rs117423019	152646270	185996	0.007	0.5697	NA	NA
chr6	rs9371601	rs11155844	152647156	185110	NA	NA	0.001	0.56949
chr6	rs9371601	rs73007766	152647887	184379	NA	NA	0.003	0.56767
chr6	rs9371601	rs4870092	152647930	184336	0.059	0.71723	0.006	0.71723
chr6	rs9371601	rs77428670	152647963	184303	0.017	0.80592	NA	NA
chr6	rs9371601	rs78971980	152648267	183999	0.008	0.89644	0.001	0.89644
chr6	rs9371601	rs76984077	152648370	183896	0	0.97758	0.001	0.97758
chr6	rs9371601	rs9371579	152648600	183666	0.039	1.04183	NA	NA
chr6	rs9371601	rs73007770	152649059	183207	NA	NA	0.004	1.04278
chr6	rs9371601	rs10214730	152649098	183168	NA	NA	0.001	1.04281
chr6	rs9371601	rs7747166	152649760	182506	0	1.04916	0.011	1.04916
chr6	rs9371601	rs75598378	152650954	181312	0.014	0.91159	NA	NA
chr6	rs9371601	rs9479285	152651865	180401	NA	NA	0.011	1.00251
chr6	rs9371601	rs34462224	152652235	180031	NA	NA	0.011	2.43248
chr6	rs9371601	rs117311170	152653110	179156	0.003	2.33399	NA	NA
chr6	rs9371601	rs2788381	152653569	178697	0.007	2.2467	0.031	2.2467
chr6	rs9371601	rs73007778	152654167	178099	0.01	2.19279	0.002	2.19279
chr6	rs9371601	rs9479286	152654951	177315	0.008	2.07283	0.001	2.07283
chr6	rs9371601	rs117341323	152655550	176716	NA	NA	0.019	1.66114
chr6	rs9371601	rs630548	152655817	176449	NA	NA	0.02	1.18468
chr6	rs9371601	rs10485256	152655866	176400	0.001	0.70785	0.02	0.70785
chr6	rs9371601	rs80265744	152656561	175705	0.003	0.70022	NA	NA
chr6	rs9371601	rs73007780	152656735	175531	0	0.69125	0.001	0.69125
chr6	rs9371601	rs12664753	152656893	175373	0.041	0.6797	0.03	0.6797
chr6	rs9371601	rs117379194	152657020	175246	0.003	0.674	NA	NA
chr6	rs9371601	rs117655702	152657684	174582	0.003	0.65207	NA	NA
chr6	rs9371601	rs584336	152657866	174400	0	0.63098	0.062	0.63098
chr6	rs9371601	rs620768	152659823	172443	NA	NA	0	0.62682
chr6	rs9371601	rs1408458	152660113	172153	0.019	0.61272	0.034	0.61272
chr6	rs9371601	rs117211653	152660144	172122	NA	NA	0.019	0.6148
chr6	rs9371601	rs79943031	152661274	170992	NA	NA	0	0.59535
chr6	rs9371601	rs17216894	152662475	169791	0.001	0.61095	0.003	0.61095
chr6	rs9371601	rs117939282	152662516	169750	NA	NA	0.01	0.62233
chr6	rs9371601	rs78816883	152662526	169740	NA	NA	0.015	0.614
chr6	rs9371601	rs10485257	152662566	169700	0.001	0.63036	0.02	0.63036
chr6	rs9371601	rs7751093	152663087	169179	0.001	0.8033	0.02	0.8033
chr6	rs9371601	rs76045328	152663174	169092	0.022	1.004	0	1.004
chr6	rs9371601	rs78466183	152663731	168535	NA	NA	0.004	1.04256
chr6	rs9371601	rs117263488	152664245	168021	NA	NA	0.019	1.1676
chr6	rs9371601	rs73007785	152664356	167910	0.013	1.48163	0.003	1.48163
chr6	rs9371601	rs1010714	152664569	167697	0.03	1.64422	0.017	1.64422
chr6	rs9371601	rs1408459	152665225	167041	0.016	1.91482	0	1.91482
chr6	rs9371601	rs77267600	152665485	166781	NA	NA	0.008	1.94575
chr6	rs9371601	rs640698	152665581	166685	0.025	2.49175	0.002	2.49175
chr6	rs9371601	rs674724	152665613	166653	0.025	3.20476	0.002	3.20476
chr6	rs9371601	rs115426198	152666245	166021	0.057	3.98615	NA	NA
chr6	rs9371601	rs34689334	152666326	165940	0.03	4.24784	0.037	4.24784
chr6	rs9371601	rs1951925	152666392	165874	0.016	4.32413	0	4.32413
chr6	rs9371601	rs78790942	152666611	165655	NA	NA	0.019	4.31956
chr6	rs9371601	rs12530184	152666660	165606	0.003	4.37255	0.02	4.37255
chr6	rs9371601	rs9479287	152666694	165572	0	4.41159	0.002	4.41159
chr6	rs9371601	rs76929376	152667017	165249	0.015	4.41102	NA	NA
chr6	rs9371601	rs11752464	152667656	164610	0.016	6.51432	0.046	6.51432
chr6	rs9371601	rs76359840	152667663	164603	NA	NA	0.058	8.7921
chr6	rs9371601	rs9479288	152667705	164561	0	11.7441	0.002	11.7441
chr6	rs9371601	rs9383984	152668382	163884	0.004	11.759	0.036	11.759
chr6	rs9371601	rs6914583	152669014	163252	0.057	11.5668	0.018	11.5668
chr6	rs9371601	rs76412611	152669545	162721	0	10.8827	0.019	10.8827
chr6	rs9371601	rs78871092	152669629	162637	0.039	8.52162	0.002	8.52162
chr6	rs9371601	rs74538236	152669630	162636	0.035	6.10932	0.002	6.10932
chr6	rs9371601	rs36019875	152669646	162620	NA	NA	0.09	2.3063
chr6	rs9371601	rs118139901	152670981	161285	NA	NA	0.004	2.30533
chr6	rs9371601	rs9371581	152671279	160987	0.023	2.35484	0.021	2.35484
chr6	rs9371601	rs9383985	152671310	160956	0.017	2.37686	0.035	2.37686
chr6	rs9371601	rs4112833	152671508	160758	0.002	2.52046	0.015	2.52046
chr6	rs9371601	rs7742927	152671873	160393	NA	NA	0.09	2.63497
chr6	rs9371601	rs6906189	152671953	160313	0.052	4.91894	0	4.91894
chr6	rs9371601	rs17768592	152672144	160122	NA	NA	0.015	5.02522
chr6	rs9371601	rs12662994	152672639	159627	0.005	11.7926	0	11.7926
chr6	rs9371601	rs117419165	152672956	159310	NA	NA	0.004	11.6675
chr6	rs9371601	rs34118755	152672958	159308	NA	NA	0.082	18.0931
chr6	rs9371601	rs1538	152673726	158540	0.002	18.2558	NA	NA
chr6	rs9371601	rs12206761	152673964	158302	0.001	18.6914	0	18.6914
chr6	rs9371601	rs76276549	152674219	158047	NA	NA	0.077	19.8668
chr6	rs9371601	rs9397501	152674443	157823	0.014	20.7443	0.036	20.7443
chr6	rs9371601	rs9371582	152674516	157750	0.008	21.1096	0.001	21.1096
chr6	rs9371601	rs1962704	152674611	157655	0.036	21.1147	0.017	21.1147
chr6	rs9371601	rs1982820	152674924	157342	0.003	21.1147	0.053	21.1147
chr6	rs9371601	rs80344159	152676292	155974	0.041	21.1122	0.043	21.1122
chr6	rs9371601	rs13194149	152676833	155433	0.001	12.6846	0.056	12.6846
chr6	rs9371601	rs117486474	152677057	155209	0.002	12.5535	NA	NA
chr6	rs9371601	rs79155044	152677309	154957	0.004	11.5745	NA	NA
chr6	rs9371601	rs7757046	152677316	154950	0	3.74499	0.003	3.74499
chr6	rs9371601	rs9371583	152677499	154767	0.025	3.625	0.035	3.625
chr6	rs9371601	rs9383986	152677539	154727	0	3.31504	0.056	3.31504
chr6	rs9371601	rs7761707	152677703	154563	0.001	2.94624	0.005	2.94624
chr6	rs9371601	rs62429161	152677734	154532	0.024	2.27778	0.005	2.27778
chr6	rs9371601	rs67989845	152677746	154520	0.002	1.13081	0.005	1.13081
chr6	rs9371601	rs75349447	152677768	154498	NA	NA	0.001	1.13508
chr6	rs9371601	rs765338	152679288	152978	0.005	0.98394	0.056	0.98394
chr6	rs9371601	rs2013767	152679371	152895	0.059	0.98698	0.003	0.98698
chr6	rs9371601	rs117407502	152679885	152381	NA	NA	0.019	0.98183
chr6	rs9371601	rs1890100	152679902	152364	0.006	0.96667	0	0.96667
chr6	rs9371601	rs931423	152679932	152334	0.006	0.97692	0	0.97692
chr6	rs9371601	rs74792008	152680062	152204	0.017	0.96733	0	0.96733
chr6	rs9371601	rs78884270	152680076	152190	NA	NA	0.01	0.87209
chr6	rs9371601	rs78222432	152680078	152188	NA	NA	0.001	0.96469
chr6	rs9371601	rs6901934	152680105	152161	0.006	0.96379	0	0.96379
chr6	rs9371601	rs3816850	152680418	151848	0.047	0.95826	0.01	0.95826
chr6	rs9371601	rs117175194	152680681	151585	NA	NA	0.019	0.95859
chr6	rs9371601	rs17082448	152680877	151389	0.059	0.95694	0.003	0.95694
chr6	rs9371601	rs2306914	152681803	150463	0.036	0.90784	0.009	0.90784
chr6	rs9371601	rs2306915	152681941	150325	0.008	0.89396	0.013	0.89396
chr6	rs9371601	rs9397095	152682218	150048	0.012	0.86992	0.004	0.86992
chr6	rs9371601	rs1472023	152682644	149622	0.008	0.8607	0.013	0.8607
chr6	rs9371601	rs1844356	152683133	149133	0.001	0.78798	0.003	0.78798
chr6	rs9371601	rs4472361	152683299	148967	0.006	0.74	0	0.74
chr6	rs9371601	rs7741183	152683349	148917	0.061	0.71278	0.004	0.71278
chr6	rs9371601	rs17696318	152683638	148628	NA	NA	0.001	0.71349
chr6	rs9371601	rs117623694	152684763	147503	NA	NA	0.019	0.72183
chr6	rs9371601	rs13192881	152684871	147395	0.001	0.72906	0.056	0.72906
chr6	rs9371601	rs9322367	152685058	147208	0.014	0.74372	0.001	0.74372
chr6	rs9371601	rs9397096	152685443	146823	0.003	3.99216	0.02	3.99216
chr6	rs9371601	rs7776230	152685563	146703	0.006	6.6	0	6.6
chr6	rs9371601	rs7776399	152685658	146608	0.001	6.53047	0.005	6.53047
chr6	rs9371601	rs73783834	152685751	146515	0.033	6.05436	0.003	6.05436
chr6	rs9371601	rs7738189	152685804	146462	0	5.49383	0.001	5.49383
chr6	rs9371601	rs9479291	152685858	146408	0.021	3.5202	0.002	3.5202
chr6	rs9371601	rs9479292	152685924	146342	0.059	1.12454	0.003	1.12454
chr6	rs9371601	rs9383987	152687972	144294	0.031	1.06537	0.008	1.06537
chr6	rs9371601	rs9397502	152688357	143909	0.015	1.06585	NA	NA
chr6	rs9371601	rs9479294	152688386	143880	0.012	1.00558	0.073	1.00558
chr6	rs9371601	rs116949486	152688947	143319	NA	NA	0.019	0.9029
chr6	rs9371601	rs2306916	152689374	142892	0.048	0.81466	0.21	0.81466
chr6	rs9371601	rs9371585	152689838	142428	0.041	0.80383	0.018	0.80383
chr6	rs9371601	rs77799978	152690409	141857	NA	NA	0.004	0.80416
chr6	rs9371601	rs6557213	152690620	141646	0.001	0.78187	0.073	0.78187
chr6	rs9371601	rs79263161	152691109	141157	0.04	0.76691	0.001	0.76691
chr6	rs9371601	rs9371249	152691385	140881	0.016	0.75879	0.02	0.75879
chr6	rs9371601	rs13206045	152691660	140606	0.011	0.75527	0.066	0.75527
chr6	rs9371601	rs75968444	152691739	140527	0.08	0.7496	0.004	0.7496
chr6	rs9371601	rs117081093	152692157	140109	NA	NA	0.019	0.7506
chr6	rs9371601	rs117418600	152692505	139761	NA	NA	0.038	0.75598
chr6	rs9371601	rs35085679	152692596	139670	0.08	0.74993	0.001	0.74993
chr6	rs9371601	rs3734365	152693452	138814	0	0.77454	0.077	0.77454
chr6	rs9371601	rs6911096	152693727	138539	0.031	0.83442	0.21	0.83442
chr6	rs9371601	rs4870093	152693877	138389	0.02	0.83889	NA	NA
chr6	rs9371601	rs10499268	152694292	137974	0.08	1.35464	0.004	1.35464
chr6	rs9371601	rs9478314	152694730	137536	0	1.83259	0.083	1.83259
chr6	rs9371601	rs13218956	152694830	137436	0.015	2.41241	0.106	2.41241
chr6	rs9371601	rs725235	152695457	136809	0.011	2.53872	0.02	2.53872
chr6	rs9371601	rs959024	152695853	136413	0	2.62274	0.065	2.62274
chr6	rs9371601	rs117282452	152697166	135100	0.005	2.56004	NA	NA
chr6	rs9371601	rs6912991	152697554	134712	0.06	2.40605	0.088	2.40605
chr6	rs9371601	rs35337997	152697722	134544	0	2.21505	0.013	2.21505
chr6	rs9371601	rs1999829	152697908	134358	0.031	1.95556	0.211	1.95556
chr6	rs9371601	rs1999830	152697998	134268	0.031	1.76298	0.239	1.76298
chr6	rs9371601	rs6929609	152698388	133878	0.013	1.31083	0.211	1.31083
chr6	rs9371601	rs9397098	152698699	133567	NA	NA	0.168	1.136
chr6	rs9371601	rs6914571	152699084	133182	0.031	1.16667	0.211	1.16667
chr6	rs9371601	rs76406126	152699198	133068	0.08	1.28571	0.008	1.28571
chr6	rs9371601	rs13217146	152699233	133033	0	1.43156	0.008	1.43156
chr6	rs9371601	rs117656461	152699368	132898	0.08	1.74072	0.008	1.74072
chr6	rs9371601	rs34186293	152699459	132807	0	2.17674	0.008	2.17674
chr6	rs9371601	rs117501809	152699755	132511	NA	NA	0.019	2.28269
chr6	rs9371601	rs28385621	152699834	132432	0.006	2	0.013	2
chr6	rs9371601	rs9479297	152699835	132431	0.048	2.53742	0.211	2.53742
chr6	rs9371601	rs9479298	152699884	132382	0.031	2.65333	0.211	2.65333
chr6	rs9371601	rs9479299	152699909	132357	0.003	2.70668	0.133	2.70668
chr6	rs9371601	rs35950798	152700035	132231	NA	NA	0.084	2.62467
chr6	rs9371601	rs79927770	152700036	132230	0.005	2.64516	0.208	2.64516
chr6	rs9371601	rs28385620	152700067	132199	0.015	2.50985	0.089	2.50985
chr6	rs9371601	rs9383990	152700473	131793	0.006	2.52064	0.211	2.52064
chr6	rs9371601	rs9478315	152700578	131688	0.019	2.51311	0.017	2.51311
chr6	rs9371601	rs9478316	152700667	131599	0.005	2.51515	0.134	2.51515
chr6	rs9371601	rs12660148	152700711	131555	0	2.51424	0.013	2.51424
chr6	rs9371601	rs11155846	152700945	131321	0.032	1.9797	0.017	1.9797
chr6	rs9371601	rs72999349	152700946	131320	NA	NA	0.061	2.18548
chr6	rs9371601	rs9478317	152701142	131124	0.009	1.96003	0.031	1.96003
chr6	rs9371601	rs6931597	152701387	130879	0.008	1.82222	0.031	1.82222
chr6	rs9371601	rs11756362	152701507	130759	0.015	1.75	0.089	1.75
chr6	rs9371601	rs117274724	152701527	130739	NA	NA	0.019	1.79697
chr6	rs9371601	rs78872685	152701531	130735	0.048	1.78326	NA	NA
chr6	rs9371601	rs117756961	152701538	130728	NA	NA	0.058	1.8129
chr6	rs9371601	rs34056981	152701766	130500	0.061	1.59259	0.004	1.59259
chr6	rs9371601	rs13196107	152701775	130491	0.071	1.45122	0.089	1.45122
chr6	rs9371601	rs4870095	152702003	130263	0	1.55642	0.061	1.55642
chr6	rs9371601	rs71575926	152702144	130122	0.015	1.66762	0.089	1.66762
chr6	rs9371601	rs9371587	152702530	129736	0.128	1.72117	0.059	1.72117
chr6	rs9371601	rs11155847	152702793	129473	0.008	1.80952	0.115	1.80952
chr6	rs9371601	rs9478318	152702863	129403	0.019	1.93162	0.017	1.93162
chr6	rs9371601	rs11755383	152702865	129401	NA	NA	0.089	2.08075
chr6	rs9371601	rs9371588	152702941	129325	0.067	2.2606	0.138	2.2606
chr6	rs9371601	rs9397503	152703280	128986	0.041	2.06088	0.019	2.06088
chr6	rs9371601	rs9397101	152703499	128767	0.047	1.83432	0.036	1.83432
chr6	rs9371601	rs116963977	152703527	128739	NA	NA	0.009	1.69146
chr6	rs9371601	rs77944384	152703535	128731	0.007	1.69361	NA	NA
chr6	rs9371601	rs74320759	152703555	128711	NA	NA	0.019	1.59374
chr6	rs9371601	rs78251431	152703627	128639	NA	NA	0.004	1.55991
chr6	rs9371601	rs116882244	152703653	128613	NA	NA	0.019	1.53849
chr6	rs9371601	rs9371589	152703820	128446	0.019	1.52792	0.017	1.52792
chr6	rs9371601	rs6940741	152704213	128053	0.08	1.54195	0.008	1.54195
chr6	rs9371601	rs7740546	152704305	127961	0.1	1.56387	0	1.56387
chr6	rs9371601	rs6907303	152704620	127646	0.045	3.96606	0.129	3.96606
chr6	rs9371601	rs7759171	152704969	127297	0.04	8.74981	0.03	8.74981
chr6	rs9371601	rs7746517	152705622	126644	0.02	3.63709	0.048	3.63709
chr6	rs9371601	rs7747005	152705880	126386	0.013	0.97254	0.04	0.97254
chr6	rs9371601	rs35569312	152706232	126034	0.011	0.62843	0.079	0.62843
chr6	rs9371601	rs4870096	152706375	125891	0.013	0.4011	0.048	0.4011
chr6	rs9371601	rs4870097	152706389	125877	0.011	0.2929	0.048	0.2929
chr6	rs9371601	rs4645434	152706954	125312	0.02	0.27001	0.048	0.27001
chr6	rs9371601	rs9383617	152707321	124945	0.02	0.24949	0.048	0.24949
chr6	rs9371601	rs9479301	152707484	124782	0.02	0.24824	0.048	0.24824
chr6	rs9371601	rs117769879	152708521	123745	0.024	0.25531	NA	NA
chr6	rs9371601	rs7738089	152708577	123689	0.046	0.26082	0.131	0.26082
chr6	rs9371601	rs4869765	152708862	123404	0.046	0.3538	0.147	0.3538
chr6	rs9371601	rs117531365	152709116	123150	NA	NA	0.019	0.35274
chr6	rs9371601	rs9322368	152709329	122937	0.036	0.49412	0.157	0.49412
chr6	rs9371601	rs111449472	152709904	122362	NA	NA	0.004	0.49385
chr6	rs9371601	rs7762904	152710321	121945	0.018	0.49508	0.048	0.49508
chr6	rs9371601	rs117465818	152710510	121756	0.003	0.49976	NA	NA
chr6	rs9371601	rs4869766	152710809	121457	0.025	0.37174	0.056	0.37174
chr6	rs9371601	rs10223515	152710810	121456	NA	NA	0.074	0.50077
chr6	rs9371601	rs6911990	152710871	121395	NA	NA	0.004	0.49968
chr6	rs9371601	rs112761524	152711532	120734	NA	NA	0.001	0.49296
chr6	rs9371601	rs74984131	152711724	120542	NA	NA	0.038	1.62456
chr6	rs9371601	rs3860811	152711729	120537	0.025	3.64019	0.048	3.64019
chr6	rs9371601	rs76196827	152711895	120371	NA	NA	0.038	3.20911
chr6	rs9371601	rs3860812	152711968	120298	0.029	0.50211	0.056	0.50211
chr6	rs9371601	rs10872684	152712339	119927	0.029	0.67833	0.056	0.67833
chr6	rs9371601	rs4870098	152712682	119584	0.102	3.25776	0.002	3.25776
chr6	rs9371601	rs4870099	152712868	119398	0.086	2.82341	0.063	2.82341
chr6	rs9371601	rs117822652	152712942	119324	NA	NA	0.003	2.82186
chr6	rs9371601	rs9478320	152713168	119098	0.003	0.58547	0.056	0.58547
chr6	rs9371601	rs9478321	152713246	119020	0.003	0.57955	0.056	0.57955
chr6	rs9371601	rs13210127	152713558	118708	0	0.58044	NA	NA
chr6	rs9371601	rs1387549	152713668	118598	0.003	0.30357	0.056	0.30357
chr6	rs9371601	rs9478322	152713724	118542	0.003	0.16667	0.056	0.16667
chr6	rs9371601	rs12211794	152713766	118500	0.003	0.09807	0.048	0.09807
chr6	rs9371601	rs117798046	152713938	118328	NA	NA	0.004	0.09964
chr6	rs9371601	rs12206277	152714033	118233	0.003	0.10382	0.056	0.10382
chr6	rs9371601	rs12206330	152714094	118172	0.003	0.10129	0.056	0.10129
chr6	rs9371601	rs4632900	152714233	118033	0.007	0.17778	0.038	0.17778
chr6	rs9371601	rs12206458	152714308	117958	0.003	0.85436	0.056	0.85436
chr6	rs9371601	rs6908204	152714736	117530	0.003	0.0641	0.056	0.0641
chr6	rs9371601	rs75092438	152714745	117521	NA	NA	0.008	0.06761
chr6	rs9371601	rs6908392	152714840	117426	0.003	0.03007	0.056	0.03007
chr6	rs9371601	rs6932325	152715212	117054	0.003	0.01605	0.056	0.01605
chr6	rs9371601	rs116987315	152715236	117030	NA	NA	0.032	0.01936
chr6	rs9371601	rs117331272	152715538	116728	NA	NA	0.004	0.0284
chr6	rs9371601	rs7751117	152715565	116701	0.003	0	0.056	0
chr6	rs9371601	rs7776076	152715568	116698	0.003	0.01492	0.056	0.01492
chr6	rs9371601	rs7772001	152715635	116631	0.003	0.02041	0.056	0.02041
chr6	rs9371601	rs2029413	152715782	116484	0.003	0.0155	0.056	0.0155
chr6	rs9371601	rs2029412	152715825	116441	0.003	0.01997	0.055	0.01997
chr6	rs9371601	rs6905339	152716747	115519	0.003	0.02008	0.056	0.02008
chr6	rs9371601	rs6921495	152716830	115436	0.003	0.02323	0.048	0.02323
chr6	rs9371601	rs9397102	152717547	114719	0.003	0.04066	0.056	0.04066
chr6	rs9371601	rs117279563	152717854	114412	0.003	0.07171	NA	NA
chr6	rs9371601	rs9478323	152718478	113788	NA	NA	0.032	0.34169
chr6	rs9371601	rs9478324	152719508	112758	NA	NA	0.001	0.48851
chr6	rs9371601	rs6906442	152719803	112463	NA	NA	0.038	0.48821
chr6	rs9371601	rs73784323	152720002	112264	NA	NA	0.019	0.41778
chr6	rs9371601	rs116880670	152720023	112243	NA	NA	0.023	0.31667
chr6	rs9371601	rs2171758	152720691	111575	0.005	0.17533	0.04	0.17533
chr6	rs9371601	rs117535509	152720726	111540	NA	NA	0.004	0.10813
chr6	rs9371601	rs9478325	152720780	111486	NA	NA	0.038	0.11558
chr6	rs9371601	rs73784325	152721128	111138	NA	NA	0.019	0.11437
chr6	rs9371601	rs9478326	152721422	110844	NA	NA	0.038	0.11766
chr6	rs9371601	rs75224536	152721694	110572	NA	NA	0.077	0.11871
chr6	rs9371601	rs75530749	152721750	110516	NA	NA	0.023	0.11786
chr6	rs9371601	rs76264086	152721764	110502	0.02	0.14057	NA	NA
chr6	rs9371601	rs78531855	152722403	109863	NA	NA	0.009	0.14044
chr6	rs9371601	rs34082537	152722537	109729	NA	NA	0.053	0.13604
chr6	rs9371601	rs118045201	152722585	109681	NA	NA	0.019	0.14106
chr6	rs9371601	rs12529267	152722718	109548	0.086	0.37582	0.02	0.37582
chr6	rs9371601	rs4286796	152722742	109524	NA	NA	0.053	0.38022
chr6	rs9371601	rs9371591	152723500	108766	0.091	0.39484	0.078	0.39484
chr6	rs9371601	rs9371250	152723710	108556	0.091	0.54287	0.078	0.54287
chr6	rs9371601	rs13218505	152724408	107858	0.001	0.54924	0.008	0.54924
chr6	rs9371601	rs6557214	152724484	107782	0.149	0.63184	0.119	0.63184
chr6	rs9371601	rs13218536	152724551	107715	0.001	0.73011	0.008	0.73011
chr6	rs9371601	rs80321484	152724689	107577	NA	NA	0.077	0.73123
chr6	rs9371601	rs6557215	152724801	107465	0.149	0.82667	0.133	0.82667
chr6	rs9371601	rs7771657	152724876	107390	0.003	1	0.056	1
chr6	rs9371601	rs7771662	152724892	107374	0.001	1.16974	0.056	1.16974
chr6	rs9371601	rs118043259	152725105	107161	0.02	1.23364	NA	NA
chr6	rs9371601	rs4407724	152725106	107160	0.114	1.71601	0.01	1.71601
chr6	rs9371601	rs116883984	152725135	107131	NA	NA	0.019	2.22962
chr6	rs9371601	rs34721749	152725287	106979	0.007	2.47262	0.052	2.47262
chr6	rs9371601	rs117656067	152725295	106971	NA	NA	0.019	2.71847
chr6	rs9371601	rs9322370	152725666	106600	0.149	1.32284	0.148	1.32284
chr6	rs9371601	rs62426385	152726048	106218	0.114	1.32136	NA	NA
chr6	rs9371601	rs9383991	152727206	105060	0	1.29502	0.065	1.29502
chr6	rs9371601	rs114322967	152727293	104973	0.004	1.25971	0.069	1.25971
chr6	rs9371601	rs41292874	152728029	104237	NA	NA	0.02	1.01006
chr6	rs9371601	rs79104215	152728267	103999	NA	NA	0.004	1.01186
chr6	rs9371601	rs79518009	152728476	103790	0.047	1.00548	NA	NA
chr6	rs9371601	rs73001350	152728824	103442	0.091	0.78368	0.081	0.78368
chr6	rs9371601	rs9383618	152728888	103378	0	0.53639	0.082	0.53639
chr6	rs9371601	rs4870100	152729630	102636	0.194	0.52397	0.03	0.52397
chr6	rs9371601	rs3822992	152729703	102563	0.091	0.49045	0.081	0.49045
chr6	rs9371601	rs7775637	152730260	102006	0.018	0.48782	0.002	0.48782
chr6	rs9371601	rs74702619	152730649	101617	0.019	0.48825	NA	NA
chr6	rs9371601	rs9371592	152730888	101378	0	0.49426	0.082	0.49426
chr6	rs9371601	rs1873176	152732252	100014	0.001	0.272	0.082	0.272
chr6	rs9371601	rs13203258	152732964	99302	0.086	0.26644	0.004	0.26644
chr6	rs9371601	rs9371595	152733637	98629	0.096	0.5021	0.081	0.5021
chr6	rs9371601	rs62426388	152733643	98623	0	0.47486	0.02	0.47486
chr6	rs9371601	rs9383620	152733796	98470	0.081	0.55087	0.081	0.55087
chr6	rs9371601	rs118049978	152734156	98110	0.02	0.55142	NA	NA
chr6	rs9371601	rs6557216	152735209	97057	0.036	0.60248	0.106	0.60248
chr6	rs9371601	rs58118765	152735328	96938	0.091	0.60179	0.031	0.60179
chr6	rs9371601	rs6913579	152735877	96389	0.001	0.68634	0.082	0.68634
chr6	rs9371601	rs117844422	152735952	96314	0.06	0.68683	NA	NA
chr6	rs9371601	rs2348551	152736556	95710	0.261	0.90399	0.03	0.90399
chr6	rs9371601	rs4870101	152737001	95265	0.001	1.26943	0.082	1.26943
chr6	rs9371601	rs4870102	152737194	95072	0.001	1.47453	0.082	1.47453
chr6	rs9371601	rs9479305	152737431	94835	0.001	1.47417	NA	NA
chr6	rs9371601	rs116408537	152737463	94803	NA	NA	0.019	0.97989
chr6	rs9371601	rs117020413	152739368	92898	NA	NA	0.003	0.18277
chr6	rs9371601	rs117360770	152739385	92881	NA	NA	0.004	0.21078
chr6	rs9371601	rs214955	152739399	92867	0.001	1.21772	0.082	1.21772
chr6	rs9371601	rs117079887	152740696	91570	NA	NA	0.019	2.44188
chr6	rs9371601	rs56079569	152741192	91074	NA	NA	0.019	5.65234
chr6	rs9371601	rs75675367	152741697	90569	0.004	6.05704	NA	NA
chr6	rs9371601	rs7751175	152742198	90068	0.145	6.09586	0.135	6.09586
chr6	rs9371601	rs75205420	152742413	89853	NA	NA	0.019	6.09901
chr6	rs9371601	rs4870104	152742607	89659	0.174	6.13206	0.135	6.13206
chr6	rs9371601	rs13220008	152742658	89608	0.001	6.17068	0.04	6.17068
chr6	rs9371601	rs4870105	152742724	89542	0.166	6.2602	0.111	6.2602
chr6	rs9371601	rs214957	152743229	89037	NA	NA	0.004	13.4952
chr6	rs9371601	rs214958	152743689	88577	0.399	13.497	0.02	13.497
chr6	rs9371601	rs214959	152744514	87752	0.014	13.0966	0.039	13.0966
chr6	rs9371601	rs34323944	152745094	87172	NA	NA	0.015	5.36042
chr6	rs9371601	rs6557217	152745412	86854	0.107	5.33021	NA	NA
chr6	rs9371601	rs28375096	152745805	86461	0.114	4.1974	NA	NA
chr6	rs9371601	rs1933689	152746600	85666	0.114	4.22127	NA	NA
chr6	rs9371601	rs117792517	152746659	85607	0.019	4.22344	NA	NA
chr6	rs9371601	rs12526738	152746927	85339	0.114	4.22869	NA	NA
chr6	rs9371601	rs76732797	152746982	85284	NA	NA	0.019	4.01351
chr6	rs9371601	rs60779840	152747992	84274	0.114	5.2527	NA	NA
chr6	rs9371601	rs117193878	152748087	84179	NA	NA	0.038	4.45952
chr6	rs9371601	rs77249508	152748272	83994	0.114	13.541	NA	NA
chr6	rs9371601	rs117459338	152748328	83938	NA	NA	0.004	12.6086
chr6	rs9371601	rs77853132	152748597	83669	0.019	12.7567	NA	NA
chr6	rs9371601	rs9478329	152748756	83510	0.272	11.8163	0.404	11.8163
chr6	rs9371601	rs76581988	152748928	83338	0.143	11.8161	NA	NA
chr6	rs9371601	rs75640514	152749061	83205	0.011	11.6662	NA	NA
chr6	rs9371601	rs7744978	152749530	82736	NA	NA	0.038	11.1669
chr6	rs9371601	rs214949	152749618	82648	0.807	1.48023	0.819	1.48023
chr6	rs9371601	rs214950	152750003	82263	0.258	0.9708	0.488	0.9708
chr6	rs9371601	rs6557218	152750490	81776	NA	NA	0.038	0.6093
chr6	rs9371601	rs214941	152752557	79709	0.807	0.60566	0.798	0.60566
chr6	rs9371601	rs214942	152752695	79571	0.846	0.59895	0.859	0.59895
chr6	rs9371601	rs116898135	152752729	79537	0.101	0.58915	NA	NA
chr6	rs9371601	rs9479307	152752738	79528	0.119	0.59719	0.275	0.59719
chr6	rs9371601	rs79227772	152752958	79308	NA	NA	0.019	0.55092
chr6	rs9371601	rs214943	152753088	79178	0.846	0.41736	0.859	0.41736
chr6	rs9371601	rs117084693	152753283	78983	0.101	0.11928	NA	NA
chr6	rs9371601	rs7766519	152753438	78828	0.635	0.04226	0.223	0.04226
chr6	rs9371601	rs9942536	152753826	78440	0.595	0.02983	0.223	0.02983
chr6	rs9371601	rs9942542	152753995	78271	0.595	0.02608	0.223	0.02608
chr6	rs9371601	rs117480635	152754133	78133	NA	NA	0.004	0.02862
chr6	rs9371601	rs79449810	152754255	78011	0.013	0.02787	NA	NA
chr6	rs9371601	rs77851122	152754407	77859	0.048	0.06896	0.015	0.06896
chr6	rs9371601	rs74968578	152754408	77858	NA	NA	0.058	0.07151
chr6	rs9371601	rs74646172	152754423	77843	0.053	3.63022	0.048	3.63022
chr6	rs9371601	rs214944	152754445	77821	0.807	3.6732	0.859	3.6732
chr6	rs9371601	rs214945	152754598	77668	0.807	0.03059	0.859	0.03059
chr6	rs9371601	rs6922428	152755458	76808	NA	NA	0.038	0.04307
chr6	rs9371601	rs214946	152755505	76761	0.772	0.32409	0.819	0.32409
chr6	rs9371601	rs214947	152755540	76726	0.807	1.29813	0.742	1.29813
chr6	rs9371601	rs4506057	152755984	76282	0.167	0.79134	0.019	0.79134
chr6	rs9371601	rs20585	152756139	76127	0.807	0.04583	0.859	0.04583
chr6	rs9371601	rs1203233	152756299	75967	0.807	0.01315	0.859	0.01315
chr6	rs9371601	rs117888514	152756531	75735	0.004	0.01156	NA	NA
chr6	rs9371601	rs537675	152756822	75444	0.27	0.01274	0.517	0.01274
chr6	rs9371601	rs78720222	152756975	75291	0.137	0.01163	NA	NA
chr6	rs9371601	rs117903578	152757218	75048	NA	NA	0.038	0.00742
chr6	rs9371601	rs77666408	152757259	75007	NA	NA	0.019	0.0136
chr6	rs9371601	rs79136503	152757367	74899	NA	NA	0.019	0.01229
chr6	rs9371601	rs62426392	152757912	74354	0.124	0.00136	0.275	0.00136
chr6	rs9371601	rs502950	152757925	74341	NA	NA	0.774	0.01261
chr6	rs9371601	rs77945565	152758786	73480	NA	NA	0.058	0.01313
chr6	rs9371601	rs74629262	152758852	73414	NA	NA	0.015	0.01662
chr6	rs9371601	rs473101	152758891	73375	0.807	0.0115	0.859	0.0115
chr6	rs9371601	rs551900	152759010	73256	0.807	0.03728	0.819	0.03728
chr6	rs9371601	rs550070	152759198	73068	0.807	0.33333	0.798	0.33333
chr6	rs9371601	rs550065	152759200	73066	0.807	0.68697	0.798	0.68697
chr6	rs9371601	rs578359	152759397	72869	0.807	0.34249	0.859	0.34249
chr6	rs9371601	rs78034368	152759589	72677	NA	NA	0.077	0.3427
chr6	rs9371601	rs9322371	152760042	72224	0.13	0.33333	0.249	0.33333
chr6	rs9371601	rs79337015	152760043	72223	0.011	0.33333	NA	NA
chr6	rs9371601	rs551681	152760055	72211	0.77	0.34108	0.78	0.34108
chr6	rs9371601	rs550685	152760184	72082	0.77	0.33333	0.798	0.33333
chr6	rs9371601	rs549981	152760198	72068	0.807	0.33721	0.859	0.33721
chr6	rs9371601	rs549720	152760284	71982	0.807	0.36232	0.892	0.36232
chr6	rs9371601	rs548985	152760307	71959	0.807	0.41667	0.859	0.41667
chr6	rs9371601	rs548978	152760315	71951	0.236	0.45238	0.517	0.45238
chr6	rs9371601	rs115545779	152760844	71422	0.014	0.39639	NA	NA
chr6	rs9371601	rs522437	152760911	71355	0.807	0.27517	0.859	0.27517
chr6	rs9371601	rs488673	152761295	70971	0.845	0.11186	0.859	0.11186
chr6	rs9371601	rs493994	152761739	70527	0.27	0.10892	0.517	0.10892
chr6	rs9371601	rs492904	152761887	70379	0.807	0.11282	0.859	0.11282
chr6	rs9371601	rs7742641	152762017	70249	0.124	0.11111	0.275	0.11111
chr6	rs9371601	rs490448	152762104	70162	0.807	0.11112	0.859	0.11112
chr6	rs9371601	rs214951	152762722	69544	0.807	0.11266	0.859	0.11266
chr6	rs9371601	rs17462274	152763565	68701	NA	NA	0.008	0.10428
chr6	rs9371601	rs17082630	152763568	68698	NA	NA	0.019	0.10976
chr6	rs9371601	rs117538914	152763704	68562	NA	NA	0.004	0.10433
chr6	rs9371601	rs117811265	152763705	68561	NA	NA	0.004	0.1098
chr6	rs9371601	rs17364983	152763766	68500	NA	NA	0.004	0.11723
chr6	rs9371601	rs177330	152763921	68345	0.807	1.45244	0.859	1.45244
chr6	rs9371601	rs117184249	152764106	68160	0.007	1.45342	NA	NA
chr6	rs9371601	rs214952	152764408	67858	0.807	0.34996	0.798	0.34996
chr6	rs9371601	rs73003032	152764721	67545	NA	NA	0.004	0.27734
chr6	rs9371601	rs2281370	152765477	66789	0.298	0.20332	0.279	0.20332
chr6	rs9371601	rs2281369	152766019	66247	0.137	0.34463	0.251	0.34463
chr6	rs9371601	rs28402070	152766946	65320	NA	NA	0.405	0.34034
chr6	rs9371601	rs117529121	152766950	65316	NA	NA	0.096	0.34459
chr6	rs9371601	rs214954	152767890	64376	0.883	0.93158	0.798	0.93158
chr6	rs9371601	rs117298099	152768318	63948	NA	NA	0.058	1.00601
chr6	rs9371601	rs127196	152769024	63242	0.883	0.20245	0.798	0.20245
chr6	rs9371601	rs77274317	152769132	63134	NA	NA	0.008	0.2037
chr6	rs9371601	rs2746418	152770286	61980	0.883	0.3513	0.798	0.3513
chr6	rs9371601	rs544098	152770453	61813	0.845	0.33333	0.859	0.33333
chr6	rs9371601	rs544125	152770469	61797	0.883	0.46491	0.798	0.46491
chr6	rs9371601	rs544863	152770507	61759	0.883	0.50295	0.798	0.50295
chr6	rs9371601	rs117847494	152770561	61705	NA	NA	0.019	0.50089
chr6	rs9371601	rs117179453	152772261	60005	NA	NA	0.015	0.50319
chr6	rs9371601	rs214978	152773091	59175	0.845	0.50568	0.859	0.50568
chr6	rs9371601	rs117152166	152773235	59031	0.019	0.50337	NA	NA
chr6	rs9371601	rs214979	152773253	59013	NA	NA	0.667	0.50472
chr6	rs9371601	rs169975	152773314	58952	0.845	0.50352	0.859	0.50352
chr6	rs9371601	rs1489586	152773950	58316	0.13	2.1932	0.253	2.1932
chr6	rs9371601	rs214980	152774311	57955	0.845	0.92708	0.859	0.92708
chr6	rs9371601	rs214981	152774407	57859	0.883	0.82945	0.859	0.82945
chr6	rs9371601	rs117462361	152774408	57858	NA	NA	0.038	0.51054
chr6	rs9371601	rs214987	152775286	56980	0.845	0.50759	0.798	0.50759
chr6	rs9371601	rs117285281	152775678	56588	NA	NA	0.019	0.50825
chr6	rs9371601	rs118134199	152775696	56570	NA	NA	0.028	0.50763
chr6	rs9371601	rs116999368	152775890	56376	NA	NA	0.019	0.50112
chr6	rs9371601	rs1873177	152776575	55691	0.02	0.50034	NA	NA
chr6	rs9371601	rs79594685	152777077	55189	0.02	0.5002	NA	NA
chr6	rs9371601	rs79214585	152778430	53836	0.143	0.68889	0.324	0.68889
chr6	rs9371601	rs761408	152778505	53761	0.124	0.52976	0.324	0.52976
chr6	rs9371601	rs2092602	152778785	53481	0.143	0.64194	0.324	0.64194
chr6	rs9371601	rs117050208	152778953	53313	0.011	0.74446	NA	NA
chr6	rs9371601	rs118022241	152779777	52489	0.003	0.95995	NA	NA
chr6	rs9371601	rs7738528	152780028	52238	0.143	1	0.324	1
chr6	rs9371601	rs214989	152780038	52228	0.163	1.03633	0.404	1.03633
chr6	rs9371601	rs62426960	152780315	51951	0.119	1.0003	0.324	1.0003
chr6	rs9371601	rs73628545	152780349	51917	0.13	0.96248	0.298	0.96248
chr6	rs9371601	rs17082664	152780447	51819	0.137	0.9574	0.204	0.9574
chr6	rs9371601	rs214990	152780629	51637	0.26	1.63712	0.517	1.63712
chr6	rs9371601	rs17462746	152780777	51489	NA	NA	0.019	1.63557
chr6	rs9371601	rs214991	152781033	51233	0.218	0.06149	0.517	0.06149
chr6	rs9371601	rs112225376	152782105	50161	NA	NA	0.058	0.05142
chr6	rs9371601	rs117505575	152782387	49879	NA	NA	0.023	0.05148
chr6	rs9371601	rs80069832	152782735	49531	NA	NA	0.038	0.05182
chr6	rs9371601	rs6557219	152785141	47125	0.156	0.07305	0.324	0.07305
chr6	rs9371601	rs6913500	152785700	46566	0.176	0.34101	0.324	0.34101
chr6	rs9371601	rs6935911	152785762	46504	0.169	1.09715	0.273	1.09715
chr6	rs9371601	rs75550558	152785900	46366	NA	NA	0.077	1.41691
chr6	rs9371601	rs9479313	152786443	45823	0.163	0.29836	0.275	0.29836
chr6	rs9371601	rs79340080	152786541	45725	NA	NA	0.038	0.24732
chr6	rs9371601	rs76797372	152787425	44841	0.096	0.19778	NA	NA
chr6	rs9371601	rs6909684	152787826	44440	0.143	0.1958	0.275	0.1958
chr6	rs9371601	rs13191697	152788544	43722	NA	NA	0.038	0.20045
chr6	rs9371601	rs9397104	152788737	43529	0.218	0.19541	0.517	0.19541
chr6	rs9371601	rs9479314	152789014	43252	0.169	0.20161	0.275	0.20161
chr6	rs9371601	rs563263	152789386	42880	0.218	0.20415	0.517	0.20415
chr6	rs9371601	rs117356067	152789521	42745	0.101	0.19921	NA	NA
chr6	rs9371601	rs1738438	152789555	42711	0.883	0.20294	0.859	0.20294
chr6	rs9371601	rs515258	152791357	40909	0.218	0.20677	0.517	0.20677
chr6	rs9371601	rs476902	152791873	40393	0.211	0.23241	0.517	0.23241
chr6	rs9371601	rs79851045	152792381	39885	0.02	0.24864	NA	NA
chr6	rs9371601	rs117138149	152792431	39835	NA	NA	0.004	0.24565
chr6	rs9371601	rs78656078	152792432	39834	NA	NA	0.019	0.2492
chr6	rs9371601	rs17082669	152792526	39740	0.02	0.2758	0.038	0.2758
chr6	rs9371601	rs118041971	152792656	39610	0.02	0.30467	NA	NA
chr6	rs9371601	rs548400	152792710	39556	0.883	0.30806	0.859	0.30806
chr6	rs9371601	rs77675624	152792971	39295	0.043	0.30648	NA	NA
chr6	rs9371601	rs118080752	152793092	39174	NA	NA	0.019	0.30299
chr6	rs9371601	rs554608	152793119	39147	0.218	0.24242	0.517	0.24242
chr6	rs9371601	rs553642	152793251	39015	0.883	0.13212	0.798	0.13212
chr6	rs9371601	rs12661143	152793953	38313	0.169	0.03205	0.275	0.03205
chr6	rs9371601	rs492233	152794005	38261	0.808	0.02778	0.828	0.02778
chr6	rs9371601	rs525210	152794017	38249	0.808	0.01722	0.798	0.01722
chr6	rs9371601	rs117232942	152794190	38076	0.007	0.01735	NA	NA
chr6	rs9371601	rs521514	152794441	37825	0.883	0.01964	0.798	0.01964
chr6	rs9371601	rs117878587	152794608	37658	NA	NA	0.019	0.0186
chr6	rs9371601	rs6935362	152794947	37319	0.169	0.01714	0.275	0.01714
chr6	rs9371601	rs169977	152795336	36930	0.218	0.01282	0.517	0.01282
chr6	rs9371601	rs169976	152795388	36878	0.218	0.01805	0.517	0.01805
chr6	rs9371601	rs117198082	152795877	36389	NA	NA	0.008	0.01784
chr6	rs9371601	rs112964890	152797250	35016	NA	NA	0.019	0.03152
chr6	rs9371601	rs116967554	152797288	34978	NA	NA	0.019	0.06448
chr6	rs9371601	rs215006	152797321	34945	0.218	0.63657	0.517	0.63657
chr6	rs9371601	rs17082676	152797887	34379	0.169	1.53958	0.275	1.53958
chr6	rs9371601	rs7769359	152798186	34080	0.137	0.62892	0.251	0.62892
chr6	rs9371601	rs117484354	152798684	33582	NA	NA	0.118	0.46882
chr6	rs9371601	rs34028822	152798917	33349	NA	NA	0.038	0.26893
chr6	rs9371601	rs215005	152799313	32953	0.883	0.07102	0.819	0.07102
chr6	rs9371601	rs9479316	152799726	32540	0.184	0.03346	0.275	0.03346
chr6	rs9371601	rs215004	152799985	32281	0.845	0.03161	0.798	0.03161
chr6	rs9371601	rs215003	152800217	32049	0.845	0.03716	0.798	0.03716
chr6	rs9371601	rs215002	152800283	31983	0.845	0.03497	0.758	0.03497
chr6	rs9371601	rs116961812	152800772	31494	NA	NA	0.077	0.03331
chr6	rs9371601	rs74558996	152800991	31275	NA	NA	0.058	0.0346
chr6	rs9371601	rs215001	152802599	29667	0.883	0.06828	0.859	0.06828
chr6	rs9371601	rs17463277	152802772	29494	NA	NA	0.032	0.08395
chr6	rs9371601	rs215000	152802844	29422	0.883	0.11061	0.828	0.11061
chr6	rs9371601	rs214998	152803688	28578	0.24	0.89482	0.517	0.89482
chr6	rs9371601	rs6915736	152803791	28475	0.169	0.18973	0.275	0.18973
chr6	rs9371601	rs214997	152804282	27984	0.845	0.23737	0.798	0.23737
chr6	rs9371601	rs214996	152804348	27918	0.845	0.28234	0.828	0.28234
chr6	rs9371601	rs112485973	152804420	27846	NA	NA	0.008	0.32537
chr6	rs9371601	rs118178437	152804916	27350	0.048	0.32758	NA	NA
chr6	rs9371601	rs214995	152806475	25791	0.845	1.13584	0.828	1.13584
chr6	rs9371601	rs17054427	152806741	25525	NA	NA	0.038	1.22048
chr6	rs9371601	rs12526147	152806894	25372	0.163	1.451	0.251	1.451
chr6	rs9371601	rs214994	152807835	24431	0.845	0.47727	0.852	0.47727
chr6	rs9371601	rs214993	152807879	24387	0.845	0.10691	0.859	0.10691
chr6	rs9371601	rs17082695	152808011	24255	NA	NA	0.038	0.06329
chr6	rs9371601	rs17082697	152808171	24095	NA	NA	0.019	0.05704
chr6	rs9371601	rs214992	152808459	23807	0.188	0.05418	0.62	0.05418
chr6	rs9371601	rs117206165	152808668	23598	NA	NA	0.019	0.05357
chr6	rs9371601	rs118065661	152808958	23308	NA	NA	0.003	0.05356
chr6	rs9371601	rs73003057	152809230	23036	NA	NA	0.028	0.05344
chr6	rs9371601	rs527021	152809887	22379	0.845	0.05293	0.859	0.05293
chr6	rs9371601	rs117461489	152810419	21847	NA	NA	0.004	0.11888
chr6	rs9371601	rs116939102	152810431	21835	NA	NA	0.004	0.21371
chr6	rs9371601	rs502268	152810489	21777	0.845	0.84921	0.859	0.84921
chr6	rs9371601	rs117735559	152811265	21001	0.02	0.77338	0.058	0.77338
chr6	rs9371601	rs112992904	152811298	20968	NA	NA	0.058	0.65741
chr6	rs9371601	rs35578290	152811841	20425	NA	NA	0.077	0.60451
chr6	rs9371601	rs214977	152812128	20138	NA	NA	0.015	0.55
chr6	rs9371601	rs17366321	152812338	19928	NA	NA	0.019	0.5035
chr6	rs9371601	rs17082701	152813542	18724	NA	NA	0.058	3.10502
chr6	rs9371601	rs214976	152813957	18309	0.961	0.01762	0.892	0.01762
chr6	rs9371601	rs9397105	152814187	18079	0.222	0.01278	0.204	0.01278
chr6	rs9371601	rs2295041	152814887	17379	0.222	0.01298	0.226	0.01298
chr6	rs9371601	rs214974	152815298	16968	0.961	0.00094	0.892	0.00094
chr6	rs9371601	rs70015	152815652	16614	0.961	0.01149	0.926	0.01149
chr6	rs9371601	rs70016	152815681	16585	0.961	0	0.892	0
chr6	rs9371601	rs70017	152815690	16576	0.961	0.01852	0.852	0.01852
chr6	rs9371601	rs70018	152815726	16540	0.961	0.01224	0.892	0.01224
chr6	rs9371601	rs117505149	152816171	16095	NA	NA	0.011	0.01225
chr6	rs9371601	rs214973	152816610	15656	0.961	0.0127	0.892	0.0127
chr6	rs9371601	rs169974	152816925	15341	0.961	0.01154	0.892	0.01154
chr6	rs9371601	rs62427036	152817156	15110	0.231	0.01389	0.226	0.01389
chr6	rs9371601	rs116914641	152817504	14762	NA	NA	0.019	0.0161
chr6	rs9371601	rs214972	152817506	14760	0.239	0.01235	0.62	0.01235
chr6	rs9371601	rs214971	152817560	14706	0.961	0.0215	NA	NA
chr6	rs9371601	rs214970	152817871	14395	0.961	0.02179	0.926	0.02179
chr6	rs9371601	rs214969	152818024	14242	0.961	0.02564	0.892	0.02564
chr6	rs9371601	rs17082707	152818154	14112	NA	NA	0.058	0.02727
chr6	rs9371601	rs214968	152818443	13823	0.239	0.0423	0.62	0.0423
chr6	rs9371601	rs116981949	152818529	13737	NA	NA	0.019	0.04359
chr6	rs9371601	rs75817012	152818744	13522	0.101	0.04402	NA	NA
chr6	rs9371601	rs17082709	152818788	13478	NA	NA	0.058	0.04348
chr6	rs9371601	rs17082710	152819233	13033	NA	NA	0.019	0.05177
chr6	rs9371601	rs214967	152819512	12754	0.961	0.04022	0.892	0.04022
chr6	rs9371601	rs214966	152820291	11975	0.137	0.04162	0.504	0.04162
chr6	rs9371601	rs214965	152820568	11698	0.922	0.03788	0.892	0.03788
chr6	rs9371601	rs492921	152820612	11654	0.961	0.08333	0.892	0.08333
chr6	rs9371601	rs492918	152820616	11650	0.248	0.0403	0.62	0.0403
chr6	rs9371601	rs214964	152821013	11253	0.961	0.04145	0.892	0.04145
chr6	rs9371601	rs117307661	152821154	11112	0.02	0.04145	NA	NA
chr6	rs9371601	rs214963	152821206	11060	0.961	0.04146	0.892	0.04146
chr6	rs9371601	rs214962	152821407	10859	0.961	0.04421	0.892	0.04421
chr6	rs9371601	rs34610829	152821626	10640	NA	NA	0.058	0.04345
chr6	rs9371601	rs17082717	152822062	10204	NA	NA	0.038	0.04311
chr6	rs9371601	rs76833377	152822190	10076	0.156	0.04268	NA	NA
chr6	rs9371601	rs75557874	152822849	9417	NA	NA	0.008	0.04538
chr6	rs9371601	rs78908871	152823422	8844	0.02	0.04538	NA	NA
chr6	rs9371601	rs214961	152823432	8834	0.961	0.04355	0.859	0.04355
chr6	rs9371601	rs183342	152823703	8563	NA	NA	0.62	0.04529
chr6	rs9371601	rs182480	152823928	8338	0.961	0.06103	0.892	0.06103
chr6	rs9371601	rs117771387	152823985	8281	0.007	0.06103	NA	NA
chr6	rs9371601	rs508931	152823999	8267	0.961	0.68634	0.892	0.68634
chr6	rs9371601	rs506181	152824321	7945	0.961	0.04372	0.852	0.04372
chr6	rs9371601	rs579464	152824626	7640	0.961	0.04376	0.892	0.04376
chr6	rs9371601	rs9383994	152825277	6989	0.239	0.04204	0.62	0.04204
chr6	rs9371601	rs6925067	152825388	6878	0.961	0.04167	0.892	0.04167
chr6	rs9371601	rs67723248	152825420	6846	0.239	0.04364	0.62	0.04364
chr6	rs9371601	rs7775181	152825747	6519	0.231	0.03175	0.182	0.03175
chr6	rs9371601	rs7776344	152825768	6498	0.231	0.04305	0.182	0.04305
chr6	rs9371601	rs9371598	152826643	5623	0.156	0.04332	0.561	0.04332
chr6	rs9371601	rs6932381	152827000	5266	NA	NA	0.019	0.04232
chr6	rs9371601	rs80134660	152827695	4571	NA	NA	0.019	0.04279
chr6	rs9371601	rs62427038	152828140	4126	NA	NA	0.004	0.0414
chr6	rs9371601	rs7762190	152828440	3826	0.961	0.03483	0.892	0.03483
chr6	rs9371601	rs77063378	152828449	3817	0.039	0.03483	NA	NA
chr6	rs9371601	rs62427039	152828489	3777	NA	NA	0.077	0.03483
chr6	rs9371601	rs7763343	152828507	3759	0.961	0.02685	0.892	0.02685
chr6	rs9371601	rs13211693	152828656	3610	NA	NA	0.169	0.02358
chr6	rs9371601	rs76417048	152828796	3470	0.007	0.02358	NA	NA
chr6	rs9371601	rs6557226	152829377	2889	0.961	0.02074	0.892	0.02074
chr6	rs9371601	rs6557227	152829603	2663	0.961	0.01899	0.892	0.01899
chr6	rs9371601	rs77980766	152829748	2518	NA	NA	0.004	0.01716
chr6	rs9371601	rs6557228	152829861	2405	0.961	0.01453	0.892	0.01453
chr6	rs9371601	rs116871877	152830314	1952	NA	NA	0.019	0.01438
chr6	rs9371601	rs7756410	152830890	1376	0.961	0.01639	0.892	0.01639
chr6	rs9371601	rs4304177	152831362	904	0.961	0.0177	0.892	0.0177
chr6	rs9371601	rs75851819	152831543	723	NA	NA	0.098	0.02701
chr6	rs9371601	rs6902037	152831733	533	0.961	0.16748	0.892	0.16748
chr6	rs9371601	rs6904183	152832143	123	0.961	0.29365	0.892	0.29365
chr6	rs9371601	rs9371599	152832185	81	0.961	0.26829	0.892	0.26829
chr6	rs9371601	rs9371600	152832226	40	0.231	0.34167	0.296	0.34167
chr6	rs9371601	rs9371601	152832266	0	1	0.40972	1	0.40972
chr6	rs9371601	rs6908747	152832314	48	0.961	0.80212	0.892	0.80212
chr6	rs9371601	rs7747960	152833167	901	0.222	0.34234	0.226	0.34234
chr6	rs9371601	rs9479320	152833170	904	NA	NA	0.011	0.34234
chr6	rs9371601	rs117146349	152833238	972	NA	NA	0.019	0.34234
chr6	rs9371601	rs7771568	152833241	975	0.922	0.18849	0.892	0.18849
chr6	rs9371601	rs7776345	152833644	1378	0.222	0.13075	0.204	0.13075
chr6	rs9371601	rs77037637	152833859	1593	NA	NA	0.058	0.09474
chr6	rs9371601	rs4318888	152833906	1640	0.961	0.09408	0.892	0.09408
chr6	rs9371601	rs74724479	152834847	2581	0.027	0.09174	NA	NA
chr6	rs9371601	rs75617078	152834880	2614	0	0.09322	NA	NA
chr6	rs9371601	rs4523096	152835105	2839	0.123	0.09535	0.249	0.09535
chr6	rs9371601	rs4331993	152835265	2999	0.922	0.11111	0.961	0.11111
chr6	rs9371601	rs4343926	152835268	3002	0.885	0.09634	0.668	0.09634
chr6	rs9371601	rs4530871	152835321	3055	NA	NA	0.019	0.09166
chr6	rs9371601	rs73004864	152836044	3778	NA	NA	0.009	0.19537
chr6	rs9371601	rs118135299	152836076	3810	NA	NA	0.019	0.39889
chr6	rs9371601	rs12055686	152836102	3836	0.239	0.69011	0.62	0.69011
chr6	rs9371601	rs6557229	152837283	5017	0.961	0.5	0.811	0.5
chr6	rs9371601	rs6557230	152837285	5019	0.961	0.10396	0.781	0.10396
chr6	rs9371601	rs7755437	152837549	5283	0.961	0.1033	0.892	0.1033
chr6	rs9371601	rs9478332	152837933	5667	0.222	0.1066	0.32	0.1066
chr6	rs9371601	rs117692943	152838085	5819	NA	NA	0.019	0.10554
chr6	rs9371601	rs9383995	152838301	6035	0.961	0.1116	0.892	0.1116
chr6	rs9371601	rs9397510	152838758	6492	0.222	0.09091	0.32	0.09091
chr6	rs9371601	rs11752725	152838769	6503	0.239	0.11871	0.419	0.11871
chr6	rs9371601	rs117124944	152838894	6628	NA	NA	0.004	0.11948
chr6	rs9371601	rs7751588	152839046	6780	0.222	0.13657	0.32	0.13657
chr6	rs9371601	rs7755692	152839240	6974	0.101	0.2096	0.215	0.2096
chr6	rs9371601	rs7775384	152839244	6978	0.961	0.19312	0.892	0.19312
chr6	rs9371601	rs11755737	152839370	7104	0.185	1.1755	0.476	1.1755
chr6	rs9371601	rs77257008	152839372	7106	0.076	2.02883	NA	NA
chr6	rs9371601	rs1554782	152839672	7406	0.961	1.36063	0.892	1.36063
chr6	rs9371601	rs35487012	152839703	7437	NA	NA	0.077	1.34988
chr6	rs9371601	rs117515186	152839705	7439	0.193	0.08854	0.325	0.08854
chr6	rs9371601	rs117886346	152840779	8513	0.02	0.08952	NA	NA
chr6	rs9371601	rs78115245	152840956	8690	0.011	0.04958	NA	NA
chr6	rs9371601	rs79899623	152841372	9106	NA	NA	0.004	0.04675
chr6	rs9371601	rs75255889	152841423	9157	0.04	0.04682	NA	NA
chr6	rs9371601	rs6915547	152841651	9385	0.961	0.22005	0.852	0.22005
chr6	rs9371601	rs9383622	152842609	10343	0.961	0.33333	0.892	0.33333
chr6	rs9371601	rs9371252	152842623	10357	0.961	0.46407	0.852	0.46407
chr6	rs9371601	rs11155853	152843059	10793	0.961	0.32862	0.892	0.32862
chr6	rs9371601	rs9397511	152843178	10912	0.191	0.26056	0.32	0.26056
chr6	rs9371601	rs7759578	152843807	11541	0.961	0.2421	0.892	0.2421
chr6	rs9371601	rs7740022	152843902	11636	0.222	0.28788	0.32	0.28788
chr6	rs9371601	rs7763880	152843990	11724	0.922	0.67872	0.892	0.67872
chr6	rs9371601	rs115610513	152844219	11953	NA	NA	0.019	0.67058
chr6	rs9371601	rs115687108	152844940	12674	NA	NA	0.019	0.17392
chr6	rs9371601	rs7744498	152845031	12765	0.231	0.14733	0.504	0.14733
chr6	rs9371601	rs9371253	152845212	12946	0.222	0.14136	0.32	0.14136
chr6	rs9371601	rs117423437	152846446	14180	0.101	0.14219	NA	NA
chr6	rs9371601	rs80033011	152846502	14236	NA	NA	0.058	0.1421
chr6	rs9371601	rs7755453	152847059	14793	0.961	0.1473	0.892	0.1473
chr6	rs9371601	rs117171452	152847400	15134	NA	NA	0.019	0.14112
chr6	rs9371601	rs9397512	152847582	15316	0.961	0.9632	0.892	0.9632
chr6	rs9371601	rs9397513	152848256	15990	0.257	0.30834	0.396	0.30834
chr6	rs9371601	rs9397514	152848699	16433	0.214	0.16883	0.504	0.16883
chr6	rs9371601	rs117594316	152848752	16486	NA	NA	0.058	0.16759
chr6	rs9371601	rs4574653	152848884	16618	NA	NA	0.892	0.16968
chr6	rs9371601	rs9397515	152849024	16758	0.149	0.15423	0.449	0.15423
chr6	rs9371601	rs117528367	152849035	16769	NA	NA	0.345	0.15423
chr6	rs9371601	rs9397516	152849073	16807	0.071	0.14973	0.504	0.14973
chr6	rs9371601	rs74679421	152849197	16931	NA	NA	0.058	0.15229
chr6	rs9371601	rs118119906	152849239	16973	NA	NA	0.004	0.14917
chr6	rs9371601	rs9322372	152849516	17250	0.218	0.14903	0.396	0.14903
chr6	rs9371601	rs77733112	152849649	17383	NA	NA	0.023	0.15177
chr6	rs9371601	rs117610833	152849692	17426	NA	NA	0.038	0.14923
chr6	rs9371601	rs9371602	152849884	17618	0.227	0.149	0.396	0.149
chr6	rs9371601	rs9322373	152850121	17855	NA	NA	0.396	0.14868
chr6	rs9371601	rs9322374	152850435	18169	0.227	0.14904	0.32	0.14904
chr6	rs9371601	rs9397106	152851220	18954	0.922	0.15041	0.892	0.15041
chr6	rs9371601	rs9371254	152851466	19200	0.922	0.15371	0.892	0.15371
chr6	rs9371601	rs114032636	152852285	20019	0.069	1.53137	NA	NA
chr6	rs9371601	rs117047857	152852304	20038	0.003	2.68927	NA	NA
chr6	rs9371601	rs9371603	152852323	20057	0.883	2.85714	0.892	2.85714
chr6	rs9371601	rs9397518	152852414	20148	0.922	1.2745	0.892	1.2745
chr6	rs9371601	rs76957586	152852513	20247	NA	NA	0.058	1.67067
chr6	rs9371601	rs9383999	152852845	20579	0.019	1.48443	NA	NA
chr6	rs9371601	rs9383623	152853038	20772	0.159	0.24711	0.504	0.24711
chr6	rs9371601	rs117234770	152853690	21424	NA	NA	0.058	0.18361
chr6	rs9371601	rs62427696	152853835	21569	0.219	0.1517	0.296	0.1517
chr6	rs9371601	rs62427697	152853932	21666	NA	NA	0.37	0.14124
chr6	rs9371601	rs9383624	152855022	22756	0.201	0.13889	0.296	0.13889
chr6	rs9371601	rs9384000	152855046	22780	0.922	0.14043	0.892	0.14043
chr6	rs9371601	rs117863090	152856641	24375	NA	NA	0.058	0.14072
chr6	rs9371601	rs62427698	152856791	24525	0.181	0.14016	0.37	0.14016
chr6	rs9371601	rs117629797	152858836	26570	NA	NA	0.008	0.14062
chr6	rs9371601	rs12202199	152859908	27642	0.922	0.14713	0.926	0.14713
chr6	rs9371601	rs12215935	152860198	27932	0.21	0.15099	0.296	0.15099
chr6	rs9371601	rs117565632	152860288	28022	NA	NA	0.059	0.1542
chr6	rs9371601	rs35339721	152860362	28096	0.167	0.16156	0.504	0.16156
chr6	rs9371601	rs7774755	152860852	28586	0.922	0.29223	0.892	0.29223
chr6	rs9371601	rs76551831	152861213	28947	0.235	0.29233	NA	NA
chr6	rs9371601	rs2623963	152862088	29822	0.167	0.33578	0.504	0.33578
chr6	rs9371601	rs7771605	152863215	30949	NA	NA	0.058	0.33512
chr6	rs9371601	rs76584112	152863223	30957	NA	NA	0.058	0.32883
chr6	rs9371601	rs117852493	152863796	31530	NA	NA	0	0.31786
chr6	rs9371601	rs76984171	152863825	31559	NA	NA	0.058	0.32626
chr6	rs9371601	rs17090956	152863851	31585	NA	NA	0.058	0.30925
chr6	rs9371601	rs765785	152864519	32253	0.167	0.31629	0.388	0.31629
chr6	rs9371601	rs117208006	152864565	32299	NA	NA	0.015	0.30949
chr6	rs9371601	rs765784	152864695	32429	NA	NA	0.038	0.30421
chr6	rs9371601	rs1534298	152864747	32481	0.167	0.32587	0.46	0.32587
chr6	rs9371601	rs1949963	152864881	32615	0.206	0.38444	0.532	0.38444
chr6	rs9371601	rs1949962	152865031	32765	0.922	0.5025	0.852	0.5025
chr6	rs9371601	rs56207224	152865320	33054	NA	NA	0.058	0.50407
[truncated: 1,742 more rows]
