# Supplementary material for: Association of SYNE1 locus with bipolar disorder in Chinese population
Source: Hereditas. 2019 Jun 17;156:19. doi: 10.1186/s41065-019-0095-7 (PMC6580462; doi:10.1186/s41065-019-0095-7)
Supplement: Supplementary file 2 — Table S2. Association of rs9371601 with nearby gene expression in Brain xQTL dataset. (XLSX 11 kb) [file 41065_2019_95_MOESM2_ESM.xlsx]

## Sheet: rs9371601-xQTLs_query
Table S2. Association of rs9371601 with nearby gene expression in Brain xQTL dataset.
SNP	CHR	SNP POS	Feature Name	Feature POS Start	Spearman Rho	p-value
rs9371601	6	152790573	SYNE1	152949467	-0.0373719	0.407208
rs9371601	6	152790573	VIP	153080045	-0.0196572	0.662954
rs9371601	6	152790573	MTRF1L	153319428	-0.0108334	0.810189
rs9371601	6	152790573	RGS17	153331857	-0.00629847	0.888947
rs9371601	6	152790573	AL590867.1	153668590	0.106544	0.0178453
