# Supplementary material for: Association of SYNE1 locus with bipolar disorder in Chinese population
Source: Hereditas. 2019 Jun 17;156:19. doi: 10.1186/s41065-019-0095-7 (PMC6580462; doi:10.1186/s41065-019-0095-7)
Supplement: Supplementary file 3 — Table S3. Association of rs9371601 with nearby gene expression in GTEx dataset. (XLSX 11 kb) [file 41065_2019_95_MOESM3_ESM.xlsx]

## Sheet: GTEx Portal
Table S3. Association of rs9371601 with nearby gene expression in GTEx dataset.
Gene	Ensembl ID	SNP	P-Value	NES	T-statistic	Tissue
ESR1	ENSG00000091831	rs9371601	0.56	0.059	0.59	Brain - Frontal Cortex (BA9)
MTRF1L	ENSG00000112031	rs9371601	0.52	-0.075	-0.64	Brain - Frontal Cortex (BA9)
MYCT1	ENSG00000120279	rs9371601	0.18	-0.13	-1.3	Brain - Frontal Cortex (BA9)
RGS17	ENSG00000091844	rs9371601	0.53	-0.044	-0.63	Brain - Frontal Cortex (BA9)
SYNE1	ENSG00000131018	rs9371601	0.6	-0.052	-0.53	Brain - Frontal Cortex (BA9)
VIP	ENSG00000146469	rs9371601	0.95	-0.005	-0.063	Brain - Frontal Cortex (BA9)
