# Supplementary material for: Association of SYNE1 locus with bipolar disorder in Chinese population
Source: Hereditas. 2019 Jun 17;156:19. doi: 10.1186/s41065-019-0095-7 (PMC6580462; doi:10.1186/s41065-019-0095-7)
Supplement: Supplementary file 7 — Table S6. Association of rs9371601 with the methylation of neabry CpG sites in Brain xQTL dataset. (XLSX 11 kb) [file 41065_2019_95_MOESM7_ESM.xlsx]

## Sheet: rs9371601-mQTLs_query
Table S6. Association of rs9371601 with the methylation of neabry CpG sites in Brain xQTL dataset
SNP	CHR	POS	CpG site	CpG CHR	CpG POS	Spearman Rho	p-value
rs9371601	6	152790573	cg00041666	6	152702330	-0.0479229	0.300878
rs9371601	6	152790573	cg07604117	6	152702365	-0.0510556	0.270346
rs9371601	6	152790573	cg19827346	6	152702387	-0.00499649	0.914153
rs9371601	6	152790573	cg20187047	6	152702444	0.0156192	0.736108
rs9371601	6	152790573	cg13806292	6	152702463	0.0316082	0.495155
rs9371601	6	152790573	cg15332386	6	152702660	-0.0206505	0.655892
rs9371601	6	152790573	cg17678867	6	152780496	0.0302134	0.51439
rs9371601	6	152790573	cg02796568	6	152784396	-0.0945353	0.0409316
rs9371601	6	152790573	cg01844274	6	152792267	0.209126	5.05388e-06
rs9371601	6	152790573	cg21606405	6	152795042	-0.0287221	0.535376
rs9371601	6	152790573	cg07092233	6	152795102	-0.0229096	0.621059
